# Supplementary material for: Co-Exposure of Microplastics and Avermectin at Environmental-Related Concentrations Caused Severe Heart Damage Through ROS-Mediated MAPK Signaling in Larval and Adult Zebrafish
Source: Toxics. 2025 Dec 25;14(1):24. doi: 10.3390/toxics14010024 (PMC12845567; doi:10.3390/toxics14010024)
Supplement: Supplementary file 1 [file toxics-14-00024-s001.zip › Table S2.xls]

## Sheet: Sheet1
Table S2. Sequences of the primer used in the qRT-PCRs.
Gene name	Forward primer	Reverse primer
CSF1a	CAGCTCTGAGATGTTCTTCGC	CTCGAGAGTCCCGGACAAAC
CXCR4	CAACAGCTCTGACTCCGGTT	GGTCTGCGATTGAAAGGTGC
Cxcl-12a	CACCGATTTCCAACGCCAAG	GCAAGCATGCCAGAGGACTA
IRF8	CCATTTTCAAAGCGTGGGCA	CATTAGCCGTAGAGGGCAGG
TNF-α	CAATCCGCTCAATCTGCACG	TACAGATGTGTTGGCGGCAC
IL8	GTGAAGCTCTACCTCCACCG	AGGACGCATGCTTTTGAAAC
BAX	TACTTTGCCTGTCGCCTTGT	CAGCGAGGAAAACTCCGACT
Caspase3	ACAACACCAGAAGCAGGACTT	TTTGCGTCTTCGTCTGTCCC
Bcl-2	TCTACCGGGTGTTACGGGAT	AGAGTCTCTCTGCTGACCGT
Tp53	AAATATCCTGGCGAACATTTGGA	TGTCTTACCCTCCTGGTCTTG
Gata4	GGTTACCCGGCCTATGTGAG	TGTGCAGGATAAACCCACCC
Nkx2.5	TCATCTTGCATGCTGTCCACT	CCCGGGTCTTCCTGACAAAAC
TGF-β	GTCCGAGATGAAGCGCAGTA	TCAAATGAGAGCCAGCGGTT
β-actin	CGAGCAGGAGATGGGAACC	CAACGGAAACGCTCATTGC
