# Supplementary material for: Co-Exposure of Microplastics and Avermectin at Environmental-Related Concentrations Caused Severe Heart Damage Through ROS-Mediated MAPK Signaling in Larval and Adult Zebrafish
Source: Toxics. 2025 Dec 25;14(1):24. doi: 10.3390/toxics14010024 (PMC12845567; doi:10.3390/toxics14010024)
Supplement: Supplementary file 1 [file toxics-14-00024-s001.zip › Table S1.xls]

## Sheet: AVM_CK_Up
Table S1.The differentially expressed genes identified in various comparative conditions
Index	Row.names	Gene_ID	Gene_symbol	Gene_description	AVM.rep1	AVM.rep2	CK.rep1	CK.rep2	log2FoldChange	lfcSE	stat	pvalue	padj
1	gene10172	103910778	LOC103910778		49.8637	28.7294	2.55549	10.6331	2.56999	0.95571	2.68909	0.00716471	0.0454302
2	gene102	334613	fn1b	fibronectin 1b	439.275	330.963	80.072	68.7062	2.37242	0.295096	8.0395	9.02e-16	3.92e-14
3	gene1044	405797	aptx	aprataxin	83.1061	134.454	48.5543	26.1738	1.54356	0.52775	2.92479	0.00344684	0.0255401
4	gene1102	558776	knop1		268.314	449.328	57.0726	83.4289	2.35197	0.340955	6.89819	5.27e-12	1.74e-10
5	gene11105	100003687	LOC100003687		135.344	18.3868	17.0366	8.17931	2.609	0.841506	3.1004	0.0019326	0.0157141
6	gene1126	393558	mb	myoglobin	2998.94	2957.98	524.727	510.389	2.52487	0.106043	23.8099	2.64e-125	5.18e-123
7	gene114	553670	klf7a	Kruppel-like factor 7a	36.8041	66.6522	7.66647	8.99724	2.63413	0.795491	3.31133	0.000928539	0.00844569
8	gene1170	327244	dnajb1b	DnaJ (Hsp40) homolog, subfamily B, member 1b	5910.03	5374.7	88.5903	84.2469	6.02929	0.132352	45.555	0	0
9	gene1185	494039	c3a.6	complement component c3a, duplicate 6	58.1743	70.0997	15.3329	7.36138	2.50181	0.711764	3.51494	0.00043985	0.00445469
10	gene1187	321046	c3a.1	complement component c3a, duplicate 1	213.701	257.415	18.7403	17.1765	3.7141	0.415618	8.93634	4.02e-19	2.03e-17
11	gene1192	565074	c3a.3	complement component c3a, duplicate 3	36.8041	36.7736	3.40732	4.90758	3.14351	0.967742	3.2483	0.00116098	0.0102028
12	gene12	282670	f10	coagulation factor X	79.5444	72.3981	6.81464	18.8124	2.56411	0.681002	3.76519	0.000166419	0.00190118
13	gene12673	446213	large	like-glycosyltransferase	58.1743	19.536	4.25915	5.72551	2.95807	0.980537	3.01679	0.0025547	0.0198504
14	gene12735	550480	ms4a17a.1	membrane-spanning 4-domains, subfamily A, member 17A.1	9.49784	16.0885	0	0	6.38103	2.17828	2.92939	0.0033963	0.0252215
15	gene12873	394142	hpda	4-hydroxyphenylpyruvate dioxygenase a	99.7273	99.9783	21.2958	36.8069	1.77965	0.532396	3.34272	0.000829616	0.00770969
16	gene12882	368243	hspb1	heat shock protein, alpha-crystallin-related, 1	4092.38	4366.87	80.9239	67.8882	5.83088	0.143897	40.5213	0	0
17	gene12900	565700	sat1a.1	spermidine/spermine N1-acetyltransferase 1a, duplicate 1	99.7273	54.0113	11.9256	15.5407	2.48315	0.657553	3.77636	0.000159139	0.00182962
18	gene12901	431716	sat1a.2	spermidine/spermine N1-acetyltransferase 1a, duplicate 2	2831.54	3045.32	953.198	920.99	1.64894	0.100948	16.3346	5.6e-60	6.27e-58
19	gene12906	768128	cst14b.1	cystatin 14b, tandem duplicate 1	109.225	153.99	34.0732	32.7172	1.97902	0.467668	4.23168	2.32e-05	0.00032267
20	gene12928	497601	tnks1bp1	tankyrase 1 binding protein 1	562.747	714.788	44.2952	84.2469	3.3106	0.287692	11.5074	1.21e-30	8.76e-29
21	gene12956	541493	lifra	leukemia inhibitory factor receptor alpha a	33.2424	41.3703	5.96281	8.17931	2.39839	0.891717	2.68963	0.00715316	0.0454271
22	gene12989	101884640	sh2b3		21.3701	17.2376	0	0	6.97396	1.95455	3.56806	0.000359631	0.00373776
23	gene12992	568780	zgc:158343	zgc:158343	113.974	122.962	11.9256	17.9945	2.98336	0.540885	5.51571	3.47e-08	7.8e-07
24	gene13095	791580	hspb8	heat shock protein b8	65.2976	43.6687	3.40732	1.63586	4.43883	0.95317	4.65692	3.21e-06	5.29e-05
25	gene13101	100141352	kremen1	kringle containing transmembrane protein 1	9.49784	24.1327	0	0	6.7757	2.04329	3.31607	0.000912914	0.0083295
26	gene13142	557850	trpv4	transient receptor potential cation channel, subfamily V, member 4	16.6212	16.0885	0.85183	0	5.28713	1.98	2.67026	0.00757914	0.0474407
27	gene13152	558956	isg15	ISG15 ubiquitin-like modifier	41.553	59.7572	5.11098	6.54345	3.11887	0.831436	3.75119	0.000175998	0.00199792
28	gene13157	619259	dao.1	D-amino-acid oxidase, tandem duplicate 1	21.3701	26.4311	0.85183	0.817931	4.8399	1.5028	3.22058	0.0012793	0.0111132
29	gene13231	103911065	LOC103911065		29.6807	6.89506	0	0.817931	5.45637	1.98665	2.74652	0.00602318	0.0398112
30	gene13358	751697	tmem150aa	transmembrane protein 150Aa	53.4253	72.3981	0.85183	5.72551	4.24716	0.896741	4.73622	2.18e-06	3.72e-05
31	gene13361	566053	si:ch211-102c2.7	si:ch211-102c2.7	282.561	304.532	66.4428	69.5241	2.11025	0.311219	6.7806	1.2e-11	3.87e-10
32	gene13378	550353	histh1l	histone H1 like	63180.8	64382.6	21421	20473.6	1.60642	0.0396091	40.5568	0	0
33	gene13383	541345	zgc:110340	zgc:110340	1971.99	2042.09	265.771	260.92	2.93016	0.132747	22.0733	5.71e-108	8.84e-106
34	gene13465	566658	si:ch211-117m20.5	si:ch211-117m20.5	427.403	453.925	115.849	94.062	2.07065	0.259619	7.97574	1.51e-15	6.49e-14
35	gene13524	554141	c9	complement component 9	252.88	283.847	8.5183	17.9945	4.33409	0.436606	9.92678	3.18e-23	1.87e-21
36	gene13538	550346	cyr61l1	cysteine-rich, angiogenic inducer 61 like 1	43.9275	40.2212	10.222	5.72551	2.40177	0.848253	2.83144	0.00463396	0.0324738
37	gene13587	282672	fbp1b	fructose-1,6-bisphosphatase 1b	149.591	128.708	8.5183	17.1765	3.43313	0.538325	6.37744	1.8e-10	5.21e-09
38	gene137	101882918	LOC101882918		169.774	168.929	43.4433	48.2579	1.88466	0.398547	4.72883	2.26e-06	3.85e-05
39	gene13746	569395	npr3	natriuretic peptide receptor 3	142.468	117.216	25.5549	42.5324	1.92959	0.480016	4.01984	5.82e-05	0.000745012
40	gene13769	550134	ubb	ubiquitin B	4458.05	4389.85	555.393	761.493	2.74742	0.120148	22.867	9.9e-116	1.7e-113
41	gene13815	101886647	si:dkey-245n4.2		40.3658	21.8343	3.40732	3.27172	3.21884	1.07324	2.99919	0.00270701	0.0208253
42	gene13965	321453	ctsla	cathepsin La	5508.75	5297.7	1627.85	1718.47	1.69108	0.0779026	21.7076	1.74e-104	2.56e-102
43	gene14259	562343	specc1		162.651	125.26	38.3324	55.6193	1.61437	0.438951	3.67779	0.000235267	0.00257337
44	gene14277	565774	c5		56.987	39.072	7.66647	8.17931	2.59915	0.807289	3.2196	0.00128369	0.0111347
45	gene14300	558010	lix1	limb and CNS expressed 1	75.9827	49.4146	22.1476	13.0869	1.83252	0.675756	2.71181	0.00669168	0.0429903
46	gene14311	494158	anxa1c	annexin A1c	136.531	73.5473	14.4811	16.3586	2.767	0.58524	4.72798	2.27e-06	3.86e-05
47	gene14391	570771	kif1c		42.7403	20.6852	5.96281	2.45379	2.91702	1.05769	2.75791	0.00581718	0.0387785
48	gene14415	327512	psat1	phosphoserine aminotransferase 1	835.81	990.59	264.067	301.816	1.69025	0.182123	9.28082	1.68e-20	9e-19
49	gene1451	559700	zgc:153913	zgc:153913	64.1104	34.4753	3.40732	4.90758	3.56484	0.900729	3.95772	7.57e-05	0.000940721
50	gene14526	436988	zgc:92360	zgc:92360	33.2424	65.503	9.37013	8.17931	2.49348	0.807744	3.08697	0.00202205	0.0162605
51	gene14538	641489	zgc:123305	zgc:123305	104.476	129.857	48.5543	26.9917	1.63484	0.496778	3.2909	0.000998691	0.0089799
52	gene14544	406493	myl9b	myosin, light chain 9b, regulatory	370.416	382.676	100.516	139.048	1.6516	0.276813	5.96649	2.42e-09	6.22e-08
53	gene14548	323856	tgm2b	transglutaminase 2b	343.109	239.029	91.9977	103.059	1.57682	0.316315	4.98495	6.2e-07	1.16e-05
54	gene14556	570960	pbx1b	pre-B-cell leukemia homeobox 1b	51.0509	16.0885	2.55549	0.817931	4.32181	1.23655	3.49505	0.000473974	0.00473468
55	gene1458	373087	znfl2a	zinc finger-like gene 2a	125.846	160.885	45.147	40.8965	1.73713	0.432799	4.01371	5.98e-05	0.000762542
56	gene14589	560810	trak2		112.787	83.8899	19.5921	32.7172	1.90886	0.547918	3.48384	0.000494266	0.00490803
57	gene1459	793907	igfbp1b	insulin-like growth factor binding protein 1b	231.51	214.896	47.7025	47.44	2.23013	0.360247	6.19056	6e-10	1.64e-08
58	gene14599	100004118	pcdh9		91.4167	67.8014	19.5921	33.5352	1.58176	0.586399	2.69742	0.00698785	0.0445815
59	gene14634	368824	ccdc65	coiled-coil domain containing 65	58.1743	124.111	27.2586	15.5407	2.09279	0.616183	3.39637	0.000682861	0.00653117
60	gene14651	335737	nfil3-5	nuclear factor, interleukin 3 regulated, member 5	1258.46	1169.86	396.953	335.352	1.72982	0.157977	10.9498	6.66e-28	4.49e-26
61	gene14680	100538180	tbx19		40.3658	40.2212	7.66647	1.63586	3.12132	0.975152	3.20086	0.0013702	0.0117767
62	gene1476	569975	zgc:113452	zgc:113452	100.915	142.498	34.925	45.8041	1.5919	0.472383	3.36993	0.000751879	0.00709552
63	gene14767	570653	fam117ba		734.895	714.788	143.959	143.956	2.33199	0.203561	11.456	2.19e-30	1.57e-28
64	gene14769	140747	cxcr4a	chemokine (C-X-C motif) receptor 4a	54.6126	44.8179	8.5183	13.9048	2.14677	0.76289	2.814	0.00489291	0.0340004
65	gene14774	767803	catip	ciliogenesis associated TTC17 interacting protein	74.7955	95.3816	5.11098	22.0841	2.64144	0.695426	3.79831	0.000145687	0.00168742
66	gene14775	58022	casp8	caspase 8, apoptosis-related cysteine peptidase	47.4892	58.608	15.3329	11.451	1.98716	0.720932	2.75638	0.00584454	0.0389054
67	gene14824	100321881	lrrfip1b		265.94	280.399	74.9611	63.7986	1.9778	0.320346	6.17395	6.66e-10	1.81e-08
68	gene14870	559662	ppp1r27b	protein phosphatase 1, regulatory subunit 27b	7.12338	16.0885	0	0	6.24071	2.24992	2.77375	0.00554147	0.0373343
69	gene14959	100526683	aldh1l1	aldehyde dehydrogenase 1 family, member L1	166.212	134.454	47.7025	31.0814	1.93326	0.444566	4.34865	1.37e-05	0.000199544
70	gene1496	567640	si:ch211-241e1.3		16.6212	71.2489	4.25915	4.08965	3.39691	1.00348	3.38512	0.000711472	0.00676332
71	gene1511	678641	dab1b	Dab, reelin signal transducer, homolog 1b (Drosophila)	156.714	187.316	23.8512	14.7228	3.15945	0.466658	6.77036	1.28e-11	4.14e-10
72	gene15208	569876	rgs4	regulator of G protein signaling 4	22.5574	11.4918	0	0	6.79234	2.02592	3.35271	0.000800239	0.00747348
73	gene15210	569828	rgs16	regulator of G protein signaling 16	65.2976	22.9835	0	0	8.16666	1.71561	4.76022	1.93e-06	3.34e-05
74	gene1524	324023	dspa		275.437	244.775	75.8129	97.3337	1.5863	0.321346	4.93643	7.96e-07	1.46e-05
75	gene15264	567419	oca2		186.395	149.393	23.8512	13.9048	3.15525	0.476616	6.6201	3.59e-11	1.11e-09
76	gene15276	564511	vdrb	vitamin D receptor b	43.9275	37.9228	2.55549	8.17931	2.92562	0.93304	3.13558	0.00171514	0.014229
77	gene15293	794486	krt4	keratin 4	579.368	515.98	60.4799	71.16	3.0558	0.256772	11.9008	1.17e-32	8.93e-31
78	gene15364	100002040	myhb		184.021	187.316	40.8879	47.44	2.07129	0.389454	5.31845	1.05e-07	2.2e-06
79	gene15366	322508	h1fx	H1 histone family, member X	8925.59	9944.97	1824.62	1751.19	2.39996	0.0731322	32.8168	3.39e-236	1.8e-233
80	gene15403	561567	srgap3		122.285	120.664	17.8884	31.8993	2.28477	0.511068	4.47057	7.8e-06	0.000119079
81	gene15439	101882029	LOC101882029		13.0595	10.3426	0	0	6.25169	2.22833	2.80555	0.00502302	0.0346806
82	gene15525	335629	rplp2	ribosomal protein, large P2	46880.1	46049.8	13085	13832	1.78756	0.0427242	41.8396	0	0
83	gene15554	567095	ptprt		296.807	296.487	84.3312	81.7931	1.83658	0.299811	6.12579	9.02e-10	2.41e-08
84	gene15577	568593	sdc4	syndecan 4	313.429	240.178	55.369	62.1627	2.23514	0.335513	6.66184	2.7e-11	8.47e-10
85	gene15578	393328	oser1	oxidative stress responsive serine-rich 1	1624.13	1588.16	373.953	292.001	2.27084	0.152583	14.8827	4.27e-50	4.4e-48
86	gene15610	259260	mst1	macrophage stimulating 1	96.1656	70.0997	16.1848	12.269	2.54763	0.617781	4.12383	3.73e-05	0.000495659
87	gene15613	541376	cacna2d2a	calcium channel, voltage-dependent, alpha 2/delta subunit 2a	91.4167	120.664	32.3695	31.0814	1.74133	0.501383	3.47306	0.000514561	0.0050962
88	gene15623	100003543	spdef		11.8723	36.7736	0	0.817931	5.86898	1.86255	3.15104	0.00162688	0.0136068
89	gene1563	572034	mmp16b		51.0509	43.6687	3.40732	8.99724	2.92835	0.862851	3.39381	0.000689273	0.00657904
90	gene15634	794293	tead3b	TEA domain family member 3 b	48.6764	79.2932	8.5183	25.3559	1.91529	0.721459	2.65474	0.00793694	0.0491733
91	gene1565	378478	egfra	epidermal growth factor receptor a (erythroblastic leukemia viral (v-erb-b) oncogene homolog, avian)	262.378	335.559	58.7763	114.51	1.7856	0.354694	5.0342	4.8e-07	9.18e-06
92	gene15658	100004700	cyp24a1	cytochrome P450, family 24, subfamily A, polypeptide 1	308.68	344.753	63.0354	41.7145	2.64283	0.328749	8.03906	9.05e-16	3.93e-14
93	gene15748	100302470	epdl1	ependymin-like 1	64.1104	54.0113	17.8884	14.7228	1.85726	0.67173	2.7649	0.00569405	0.0381534
94	gene1576	58076	gata6	GATA binding protein 6	71.2338	20.6852	5.11098	4.08965	3.32079	0.95711	3.4696	0.000521238	0.00513876
95	gene15771	793213	zgc:171424	zgc:171424	8.31061	14.9393	0	0	6.24292	2.2404	2.78653	0.00532764	0.0362086
96	gene15839	494050	ndrg2	NDRG family member 2	128.221	142.498	37.4805	32.7172	1.94787	0.449897	4.32959	1.49e-05	0.000215647
97	gene15922	100004171	si:dkey-23a13.7		15.434	36.7736	3.40732	1.63586	3.37664	1.2123	2.78532	0.00534753	0.0363101
98	gene15932	571135	si:dkey-23a13.17		59.3615	10.3426	0	0	7.82558	1.8203	4.29906	1.72e-05	0.000244428
99	gene15934	368227	hist2h3ca1		30.868	12.6409	2.55549	0	4.10297	1.50074	2.73396	0.00625775	0.0410484
100	gene15947	562307	si:ch73-368j24.11		20.1829	29.8786	0	2.45379	4.33558	1.41689	3.05993	0.00221391	0.0175737
101	gene15959	570405	LOC570405		45.1147	34.4753	0.85183	0.817931	5.57506	1.34404	4.14799	3.35e-05	0.000449748
102	gene15960	100537402	si:ch73-368j24.12		23.7446	9.19341	0	0	6.7443	2.05445	3.28277	0.00102791	0.00920883
103	gene15963	103911342	si:ch1073-153i20.5		47.4892	54.0113	0	1.63586	5.93291	1.29658	4.57582	4.74e-06	7.58e-05
104	gene15964	103911343	si:ch1073-153i20.4		72.421	48.2654	9.37013	3.27172	3.2597	0.807723	4.03566	5.44e-05	0.0007023
105	gene15965	565202	si:ch1073-159d7.10		11.8723	10.3426	0	0	6.17665	2.26185	2.73079	0.00631824	0.0413669
106	gene15968	565341	si:ch1073-159d7.7		32.0552	54.0113	0	8.99724	3.24982	1.08112	3.00596	0.00264745	0.0204412
107	gene15969	767782	zgc:154164	zgc:154164	83.1061	64.3539	2.55549	13.0869	3.23024	0.769087	4.2001	2.67e-05	0.000365493
108	gene15971	554094	zgc:110434		30.868	32.1769	0.85183	0	6.23606	1.74733	3.56891	0.000358464	0.00372729
109	gene15972	326722	si:ch1073-159d7.13		22.5574	39.072	1.70366	5.72551	3.0475	1.08903	2.79835	0.00513647	0.0352442
110	gene15974	553782	zgc:110425	zgc:110425	398.909	463.118	2.55549	19.6303	5.27758	1.16716	4.52171	6.13e-06	9.56e-05
111	gene15990	493612	zgc:101810	zgc:101810	39.1786	68.9506	7.66647	3.27172	3.31016	0.851575	3.8871	0.000101449	0.00122099
112	gene16086	100334336	syt7b	synaptotagmin VIIb	47.4892	64.3539	4.25915	3.27172	3.89466	0.864437	4.50542	6.62e-06	0.000102449
113	gene1609	100535812	nyap2b		193.518	241.327	22.9994	35.9889	2.88022	0.409516	7.03322	2.02e-12	6.94e-11
114	gene16278	793278	bcl6b		66.4849	56.3096	8.5183	14.7228	2.39923	0.708984	3.38405	0.000714262	0.00678709
115	gene16284	100000332	si:ch73-335l21.4		676.721	613.66	63.8873	71.9779	3.24681	0.240196	13.5173	1.24e-41	1.14e-39
116	gene1629	556921	arl14	ADP-ribosylation factor-like 14	39.1786	25.2819	1.70366	4.90758	3.27966	1.07793	3.04255	0.00234585	0.0184706
117	gene16310	790938	zgc:158423	zgc:158423	129.408	128.708	45.9988	41.7145	1.55742	0.439585	3.54294	0.000395693	0.00407096
118	gene16445	100007087	si:dkey-23i12.7		116.349	76.9948	6.81464	8.17931	3.68717	0.651505	5.65946	1.52e-08	3.57e-07
119	gene16479	100136840	serpine1	serpin peptidase inhibitor, clade E (nexin, plasminogen activator inhibitor type 1), member 1	229.135	252.819	86.0349	78.5213	1.55069	0.324423	4.77984	1.75e-06	3.05e-05
120	gene16572	554722	rorab	RAR-related orphan receptor A, paralog b	148.404	102.277	11.0738	29.4455	2.62563	0.562659	4.66646	3.06e-06	5.09e-05
121	gene16595	100333424	serf2	small EDRK-rich factor 2	54.6126	75.8456	0	0	8.73103	1.61178	5.417	6.06e-08	1.33e-06
122	gene16599	393997	lipca	lipase, hepatic a	42.7403	31.0278	0	6.54345	3.48453	1.13702	3.06463	0.00217942	0.0173309
123	gene16620	553329	cilp	cartilage intermediate layer protein, nucleotide pyrophosphohydrolase	594.802	651.583	115.849	140.684	2.27994	0.225579	10.107	5.14e-24	3.09e-22
124	gene1664	373874	ripk2	receptor-interacting serine-threonine kinase 2	28.4935	22.9835	1.70366	3.27172	3.36708	1.18822	2.83371	0.00460111	0.0323017
125	gene16675	100150917	madd		73.6083	204.553	44.2952	50.7117	1.55031	0.516406	3.00211	0.00268111	0.0206582
126	gene16761	325881	f2	coagulation factor II (thrombin)	115.161	120.664	27.2586	20.4483	2.30659	0.502767	4.58779	4.48e-06	7.19e-05
127	gene16903	327396	rrad	Ras-related associated with diabetes	161.463	240.178	47.7025	81.7931	1.63215	0.403863	4.04134	5.31e-05	0.000686257
128	gene16925	393453	znf507		34.4297	28.7294	0.85183	4.08965	3.66753	1.14291	3.20894	0.00133225	0.0115175
129	gene16945	497505	acana		121.097	155.139	47.7025	40.8965	1.64126	0.437496	3.75149	0.000175789	0.00199652
130	gene16983	794872	pcolceb	procollagen C-endopeptidase enhancer b	74.7955	72.3981	20.4439	24.5379	1.70971	0.591501	2.89046	0.00384679	0.0279197
131	gene17074	570565	slc22a31		112.787	80.4423	26.4067	22.9021	1.97049	0.54161	3.63822	0.000274531	0.00294356
132	gene17106	559236	unm_hu7910		694.53	974.501	247.031	271.553	1.68644	0.206727	8.1578	3.41e-16	1.51e-14
133	gene17196	799847	dennd5a		303.931	256.266	75.8129	72.7958	1.91436	0.3158	6.06193	1.34e-09	3.53e-08
134	gene17209	100006454	tead1b		21.3701	19.536	2.55549	0	4.01458	1.5016	2.67354	0.00750544	0.0471181
135	gene17224	556502	adma	adrenomedullin a	271.876	240.178	76.6647	71.16	1.7925	0.323885	5.53436	3.12e-08	7.08e-07
136	gene17282	100331330	LOC100331330		59.3615	67.8014	2.55549	13.9048	2.94396	0.806011	3.6525	0.000259696	0.00280119
137	gene17283	797943	ppp1r15a	protein phosphatase 1, regulatory subunit 15A	8944.59	8596.99	844.164	860.463	3.36313	0.0727109	46.2534	0	0
138	gene17339	100329290	LOC100329290		35.6169	48.2654	3.40732	0.817931	4.3212	1.07508	4.01941	5.83e-05	0.000745792
139	gene17341	100329560	LOC100329560		179.272	203.404	52.8135	62.1627	1.73445	0.373188	4.64764	3.36e-06	5.52e-05
140	gene17342	569982	LOC569982		115.161	101.128	15.3329	22.9021	2.49825	0.54031	4.62373	3.77e-06	6.13e-05
141	gene17343	100148591	LOC100148591		274.25	155.139	12.7775	6.54345	4.47847	0.519838	8.61513	6.99e-18	3.35e-16
142	gene17348	108190747	LOC108190747		71.2338	55.1605	0	0.817931	7.24379	1.60403	4.51599	6.3e-06	9.81e-05
143	gene17349	100334934	LOC100334934		65.2976	60.9063	2.55549	4.90758	4.07508	0.835478	4.87754	1.07e-06	1.94e-05
144	gene17350	100037379	zgc:163061	zgc:163061	65.2976	95.3816	1.70366	9.81517	3.79406	0.777753	4.87823	1.07e-06	1.93e-05
145	gene17351	100334869	LOC100334869		43.9275	51.7129	1.70366	1.63586	4.84043	1.06761	4.53389	5.79e-06	9.06e-05
146	gene17355	570115	LOC570115		64.1104	90.7849	2.55549	7.36138	3.95895	0.767246	5.15995	2.47e-07	4.92e-06
147	gene17366	100004225	sb:cb230		121.097	133.304	26.4067	54.8014	1.64577	0.490269	3.35688	0.000788267	0.00737935
148	gene17459	791744	lhx2b	LIM homeobox 2b	368.041	396.466	112.442	121.872	1.70594	0.262847	6.49025	8.57e-11	2.57e-09
149	gene17471	100537719	bicdl1		73.6083	60.9063	1.70366	6.54345	4.01939	0.828981	4.8486	1.24e-06	2.22e-05
150	gene17488	560210	hsp70l	heat shock cognate 70-kd protein, like	110195	109079	363.732	344.349	8.27523	0.0615097	134.536	0	0
151	gene17504	564423	vsig8b	V-set and immunoglobulin domain containing 8b	18.9957	4.5967	0	0	6.26263	2.27061	2.75812	0.00581341	0.0387754
152	gene17533	114834	tfe3a	transcription factor binding to IGHM enhancer 3a	67.6721	145.945	4.25915	4.08965	4.67822	0.73617	6.3548	2.09e-10	5.97e-09
153	gene17553	58054	pim2	Pim-2 proto-oncogene, serine/threonine kinase	578.181	590.677	65.5909	58.0731	3.2413	0.24982	12.9745	1.71e-38	1.51e-36
154	gene17554	100321503	si:dkey-83k24.5		136.531	209.15	0	4.08965	6.39187	1.47853	4.32312	1.54e-05	0.000221659
155	gene17555	555288	slc35a2	solute carrier family 35 (UDP-galactose transporter), member 2	103.289	59.7572	27.2586	16.3586	1.90324	0.612461	3.10753	0.00188661	0.0153883
156	gene17557	567544	slc6a8	solute carrier family 6 (neurotransmitter transporter), member 8	92.6039	57.4588	11.0738	18.8124	2.32568	0.655046	3.55041	0.000384626	0.00396582
157	gene17590	557793	si:ch211-248e11.2	si:ch211-248e11.2	89.0422	126.409	5.11098	8.17931	4.01594	0.645111	6.22518	4.81e-10	1.32e-08
158	gene17592	558990	fnbp1a	formin binding protein 1a	140.093	241.327	75.8129	45.8041	1.6506	0.423625	3.89638	9.76e-05	0.00118308
159	gene17598	560014	ntng2a		1609.88	1516.91	563.912	528.383	1.51742	0.131837	11.5099	1.18e-30	8.54e-29
160	gene17657	100170811	si:dkey-6n6.1	si:dkey-6n6.1	99.7273	58.608	22.1476	24.5379	1.76108	0.595769	2.95597	0.00311686	0.0234517
161	gene17763	335278	si:rp71-61h23.4		42.7403	50.5638	10.222	11.451	2.10582	0.772002	2.72774	0.00637696	0.041597
162	gene17793	373121	mknk2b	MAP kinase interacting serine/threonine kinase 2b	2394.64	2276.52	229.994	215.934	3.38921	0.130822	25.907	5.56e-148	1.27e-145
163	gene17798	100005568	nfic		3.56169	82.7407	5.11098	4.08965	3.23141	1.16593	2.77153	0.00557933	0.0375357
164	gene17826	567796	gpr37l1b		40.3658	51.7129	5.96281	11.451	2.40042	0.819561	2.92891	0.00340153	0.0252443
165	gene17888	436921	slc38a5b	solute carrier family 38, member 5b	425.028	330.963	69.8501	94.88	2.19706	0.298164	7.36862	1.72e-13	6.46e-12
166	gene17906	449761	si:ch211-163l21.8		29.6807	49.4146	7.66647	7.36138	2.39664	0.874937	2.73922	0.00615854	0.0404999
167	gene17915	406397	mmp9	matrix metallopeptidase 9	121.097	109.172	57.0726	22.9021	1.5275	0.526766	2.89977	0.00373442	0.0272734
168	gene17956	798635	slc6a17	solute carrier family 6 (neutral amino acid transporter), member 17	98.5401	49.4146	21.2958	15.5407	2.00625	0.648518	3.09359	0.00197749	0.0159847
169	gene17958	798846	si:ch211-199o1.2	si:ch211-199o1.2	592.428	568.842	51.1098	35.9889	3.73907	0.272858	13.7034	9.69e-43	8.99e-41
170	gene17976	436676	dnase1l1l	deoxyribonuclease I-like 1-like	123.472	151.691	28.1104	28.6276	2.27805	0.463755	4.91219	9.01e-07	1.64e-05
171	gene1813	550423	f3b	coagulation factor IIIb	248.131	328.664	70.7019	89.1544	1.85091	0.323192	5.72696	1.02e-08	2.44e-07
172	gene1819	555202	col11a1b	collagen, type XI, alpha 1b	303.931	198.807	76.6647	86.7007	1.62098	0.345366	4.69351	2.69e-06	4.5e-05
173	gene18207	140814	cebpb	CCAAT/enhancer binding protein (C/EBP), beta	1990.98	2060.47	337.325	329.626	2.60292	0.128039	20.3291	7.11e-92	9.72e-90
174	gene18227	437021	tspan36	tetraspanin 36	1532.71	1282.48	479.58	481.761	1.54993	0.147056	10.5397	5.67e-26	3.57e-24
175	gene18269	402991	gadd45ga	growth arrest and DNA-damage-inducible, gamma a	953.346	956.115	224.883	228.203	2.07526	0.173344	11.9719	4.99e-33	3.81e-31
176	gene18424	445287	hpdb	4-hydroxyphenylpyruvate dioxygenase b	10.6851	34.4753	0	0	7.20109	1.92534	3.74017	0.000183895	0.00207652
177	gene1845	30255	tfa	transferrin-a	325.301	389.571	100.516	89.9724	1.90852	0.283	6.74388	1.54e-11	4.93e-10
178	gene1847	100136860	fam131a	family with sequence similarity 131, member A	55.7998	103.426	1.70366	0.817931	5.98901	1.05943	5.65303	1.58e-08	3.69e-07
179	gene1853	407659	st3gal3b	ST3 beta-galactoside alpha-2,3-sialyltransferase 3b	155.527	118.365	35.7769	27.8096	2.10738	0.465089	4.53114	5.87e-06	9.16e-05
180	gene18530	30592	myl7	myosin, light chain 7, regulatory	73.6083	104.575	7.66647	20.4483	2.66074	0.646156	4.1178	3.83e-05	0.000507945
181	gene18592	567630	si:ch1073-459j12.1		191.144	179.271	64.7391	47.44	1.72416	0.384273	4.48683	7.23e-06	0.000111001
182	gene18626	323424	sult1st1	sulfotransferase family 1, cytosolic sulfotransferase 1	83.1061	137.901	31.5177	32.7172	1.78308	0.510736	3.4912	0.000480861	0.00479119
183	gene18659	777635	plod1a	procollagen-lysine, 2-oxoglutarate 5-dioxygenase 1a	398.909	409.107	69.8501	55.6193	2.68806	0.286596	9.37929	6.64e-21	3.62e-19
184	gene18662	796720	si:ch211-263k4.2		181.646	176.973	40.036	62.9807	1.79827	0.402813	4.46429	8.03e-06	0.000122388
185	gene18668	321442	nppa	natriuretic peptide A	22.5574	48.2654	1.70366	3.27172	3.82776	1.09863	3.48414	0.00049372	0.00490469
186	gene18705	793153	antxr1a		21.3701	19.536	0	0	7.05749	1.92793	3.66066	0.000251567	0.00272862
187	gene18752	100537576	si:ch1073-392o20.2		72.421	48.2654	8.5183	9.81517	2.71766	0.734303	3.70101	0.00021474	0.00237544
188	gene18811	110440027	LOC110440027		66.4849	96.5308	13.6293	14.7228	2.52355	0.621664	4.05934	4.92e-05	0.00064005
189	gene18866	100320152	steap3		29.6807	59.7572	5.11098	8.99724	2.66268	0.871742	3.05443	0.00225485	0.0178503
190	gene18950	101886421	fam155a		18.9957	17.2376	1.70366	0	4.42687	1.65843	2.6693	0.00760085	0.0475638
191	gene18964	503742	tmem182a	transmembrane protein 182a	112.787	51.7129	18.7403	17.1765	2.19494	0.634296	3.46043	0.000539315	0.00530356
192	gene1905	246227	ptgs2a	prostaglandin-endoperoxide synthase 2a	172.148	83.8899	23.8512	13.0869	2.79488	0.565792	4.93977	7.82e-07	1.44e-05
193	gene19073	555655	bmpr2b	bone morphogenetic protein receptor, type II b (serine/threonine kinase)	46.302	52.8621	5.96281	5.72551	3.0851	0.828235	3.72491	0.000195382	0.00219032
194	gene19168	558045	parp4		160.276	127.559	16.1848	30.2634	2.62892	0.495339	5.30732	1.11e-07	2.33e-06
195	gene19206	553799	mrpl30	mitochondrial ribosomal protein L30	269.501	157.437	74.1092	55.6193	1.71874	0.392659	4.37719	1.2e-05	0.000177593
196	gene19216	795575	si:dkey-57a22.15	si:dkey-57a22.15	193.518	188.465	54.5171	47.44	1.90597	0.377388	5.05043	4.41e-07	8.49e-06
197	gene19243	558501	crygm2d2	crystallin, gamma M2d2	1999.3	1884.65	465.099	599.543	1.86653	0.140756	13.2607	3.91e-40	3.55e-38
198	gene19244	553710	crygm2d1	crystallin, gamma M2d1	4830.84	5183.93	1553.74	1781.45	1.58609	0.0890401	17.8132	5.59e-71	6.73e-69
199	gene19331	406248	itm2bb	integral membrane protein 2Bb	199.455	290.742	73.2574	65.4345	1.82217	0.350512	5.1986	2.01e-07	4.06e-06
200	gene19372	553082	klf7b	Kruppel-like factor 7b	67.6721	32.1769	11.9256	5.72551	2.50199	0.829367	3.01675	0.00255505	0.0198504
201	gene19410	557795	col8a1a	collagen, type VIII, alpha 1a	45.1147	85.039	6.81464	5.72551	3.37713	0.773928	4.36363	1.28e-05	0.00018779
202	gene19420	30600	mid1ip1a	MID1 interacting protein 1a	70.0466	64.3539	18.7403	13.0869	2.07936	0.64881	3.20488	0.0013512	0.0116433
203	gene19510	393686	rpl8	ribosomal protein L8	48370.1	48524	16889.2	15916.1	1.56253	0.0423427	36.902	4.3e-298	2.79e-295
204	gene19578	556471	sema5ba		77.1699	141.349	33.2214	19.6303	2.04978	0.553621	3.70251	0.000213479	0.00236485
205	gene19667	100037318	cerkl	ceramide kinase-like	138.906	119.514	26.4067	43.3503	1.88769	0.476696	3.95995	7.5e-05	0.000932474
206	gene19683	558759	adarb1b		160.276	163.183	12.7775	13.9048	3.5991	0.488669	7.36511	1.77e-13	6.62e-12
207	gene19690	568877	hdac4	histone deacetylase 4	67.6721	32.1769	8.5183	10.6331	2.38077	0.801955	2.9687	0.0029906	0.0226328
208	gene19701	555362	tns1b		53.4253	65.503	7.66647	17.1765	2.25668	0.726998	3.10411	0.00190855	0.0155402
209	gene19703	445086	zgc:92380	zgc:92380	123.472	178.122	37.4805	52.3476	1.74683	0.440143	3.96879	7.22e-05	0.000900967
210	gene19758	559457	ccdc173		115.161	103.426	43.4433	31.0814	1.5532	0.486765	3.19087	0.00141847	0.0121255
211	gene19842	751756	rab9a	RAB9A, member RAS oncogene family	73.6083	113.768	15.3329	9.81517	2.89986	0.616887	4.7008	2.59e-06	4.36e-05
212	gene19958	794689	zfyve16		98.5401	112.619	25.5549	41.7145	1.64914	0.510204	3.23231	0.00122794	0.0107067
213	gene2005	560578	tgfbr1a	transforming growth factor, beta receptor 1 a	32.0552	25.2819	5.96281	0.817931	3.08713	1.15686	2.66855	0.00761796	0.0476326
214	gene20092	751765	pmaip1	phorbol-12-myristate-13-acetate-induced protein 1	42.7403	50.5638	8.5183	0.817931	3.32935	0.97217	3.42466	0.000615564	0.00594833
215	gene20124	558860	sh2d3ca		169.774	227.537	60.4799	54.8014	1.78571	0.375911	4.75037	2.03e-06	3.5e-05
216	gene20137	394093	ambp	alpha-1-microglobulin/bikunin precursor	97.3529	133.304	32.3695	33.5352	1.80754	0.487065	3.71109	0.000206372	0.00230029
217	gene20146	798982	ptbp3		123.472	89.6357	26.4067	32.7172	1.84876	0.511637	3.61342	0.000302181	0.00320477
218	gene20187	553515	si:ch211-95j8.2		34.4297	16.0885	4.25915	0.817931	3.32143	1.25169	2.65356	0.00796471	0.0492868
219	gene20326	553983	pcdh1g1	protocadherin 1 gamma 1	86.6678	167.78	22.1476	28.6276	2.32489	0.524661	4.43123	9.37e-06	0.000141454
220	gene20374	563867	pcolcea	procollagen C-endopeptidase enhancer a	103.289	89.6357	38.3324	20.4483	1.71615	0.545948	3.14343	0.00166978	0.0139307
221	gene204	337315	fgb	fibrinogen beta chain	337.173	414.853	30.6659	24.5379	3.76957	0.337577	11.1665	5.95e-29	4.15e-27
222	gene20410	494042	slc43a2b	solute carrier family 43 (amino acid system L transporter), member 2b	738.457	725.13	167.811	170.948	2.1111	0.198081	10.6578	1.6e-26	1.04e-24
223	gene20421	327292	tpte	transmembrane phosphatase with tensin homology	125.846	58.608	12.7775	22.9021	2.36759	0.628732	3.76566	0.00016611	0.0018995
224	gene20469	100150557	si:ch73-52f15.5		91.4167	78.144	14.4811	16.3586	2.45827	0.597242	4.11603	3.85e-05	0.000511277
225	gene20507	492479	btg3	B-cell translocation gene 3	914.167	1012.42	206.995	193.032	2.26824	0.179909	12.6077	1.91e-36	1.62e-34
226	gene20533	101884317	si:ch73-261i21.5		132.97	166.631	7.66647	3.27172	4.78291	0.614114	7.78831	6.79e-15	2.82e-13
227	gene206	378986	fga	fibrinogen alpha chain	263.565	347.051	24.7031	22.0841	3.70703	0.372145	9.96125	2.25e-23	1.33e-21
228	gene20739	387293	mmp13a	matrix metallopeptidase 13a	192.331	102.277	5.96281	6.54345	4.55685	0.615191	7.40722	1.29e-13	4.88e-12
229	gene2089	791479	sepp1b	selenoprotein P, plasma, 1b	55.7998	51.7129	1.70366	3.27172	4.42824	0.947918	4.67155	2.99e-06	4.98e-05
230	gene20891	569074	hapln1b		35.6169	16.0885	0.85183	0	5.94857	1.82475	3.25994	0.00111434	0.0098556
231	gene20915	569999	snrnp35	small nuclear ribonucleoprotein 35 (U11/U12)	185.208	226.388	71.5537	71.16	1.52835	0.352876	4.33114	1.48e-05	0.000214267
232	gene20939	405770	il1b	interleukin 1, beta	97.3529	67.8014	22.1476	21.2662	1.92732	0.581172	3.31627	0.000912275	0.00832692
233	gene20966	678618	avil	advillin	37.9914	65.503	3.40732	1.63586	4.36515	0.973745	4.48285	7.37e-06	0.000113018
234	gene21005	334393	iars	isoleucyl-tRNA synthetase	956.907	846.943	256.401	313.267	1.66226	0.183703	9.04864	1.45e-19	7.47e-18
235	gene21022	571948	nr1d4b	nuclear receptor subfamily 1, group D, member 4b	117.536	164.332	23.8512	34.3531	2.27487	0.475239	4.7868	1.69e-06	2.96e-05
236	gene21043	100535683	si:ch73-267c23.10		71.2338	90.7849	26.4067	28.6276	1.55782	0.558242	2.79058	0.00526135	0.0358812
237	gene21050	100535820	dnajc14		36.8041	67.8014	8.5183	16.3586	2.07066	0.769115	2.69226	0.00709698	0.0451477
238	gene21167	436604	uox	urate oxidase	89.0422	70.0997	8.5183	8.99724	3.18307	0.666426	4.77633	1.79e-06	3.1e-05
239	gene21272	101882992	zfyve9b		35.6169	57.4588	11.0738	7.36138	2.33797	0.810302	2.88531	0.00391031	0.0282517
240	gene21275	555974	mknk1	MAP kinase interacting serine/threonine kinase 1	968.78	950.369	327.955	279.732	1.65947	0.171669	9.66673	4.17e-22	2.36e-20
241	gene2130	336710	rpl7	ribosomal protein L7	32655.9	34415.5	10130	9971.39	1.73845	0.0448863	38.73	0	0
242	gene21355	110440097	LOC110440097		46.302	48.2654	9.37013	2.45379	3.00522	0.889415	3.37887	0.000727843	0.00690211
243	gene21424	541418	zgc:101564	zgc:101564	354.982	382.676	118.404	130.869	1.56503	0.263975	5.92871	3.05e-09	7.72e-08
244	gene21448	30726	cntn2	contactin 2	73.6083	113.768	32.3695	33.5352	1.50789	0.529065	2.8501	0.0043706	0.0310186
245	gene21534	445567	st3gal8	ST3 beta-galactoside alpha-2,3-sialyltransferase 8	75.9827	47.1162	5.96281	6.54345	3.29812	0.776326	4.24837	2.15e-05	0.000300448
246	gene21554	777750	ece1	endothelin converting enzyme 1	74.7955	80.4423	7.66647	7.36138	3.36908	0.684532	4.92173	8.58e-07	1.57e-05
247	gene21565	799728	klhdc7a		186.395	213.747	50.258	58.0731	1.88476	0.370767	5.0834	3.71e-07	7.2e-06
248	gene21616	569528	cacna1ab	calcium channel, voltage-dependent, P/Q type, alpha 1A subunit, b	277.812	190.763	52.8135	45.8041	2.24849	0.372673	6.03341	1.61e-09	4.2e-08
249	gene21711	100003906	zgc:112265	zgc:112265	66.4849	85.039	9.37013	22.0841	2.26569	0.658448	3.44096	0.000579651	0.00565976
250	gene21732	100150007	si:dkey-166c18.1		66.4849	80.4423	15.3329	27.8096	1.76645	0.618633	2.8554	0.00429823	0.0305886
251	gene21812	550402	arf4b	ADP-ribosylation factor 4b	35.6169	96.5308	3.40732	0.817931	4.97841	0.994711	5.00489	5.59e-07	1.05e-05
252	gene21814	550265	zgc:110286		21.3701	13.7901	0	0	6.83884	2.00263	3.41493	0.000637992	0.00613464
253	gene21846	101887111	LOC101887111		20.1829	16.0885	0.85183	0	5.43647	1.93723	2.80631	0.00501122	0.0346299
254	gene21859	110440111	LOC110440111		49.8637	54.0113	11.9256	13.9048	2.00726	0.724088	2.77213	0.00556914	0.0375099
255	gene21868	562429	nid1b	nidogen 1b	15.434	10.3426	0	0	6.39098	2.17048	2.9445	0.00323479	0.0242066
256	gene21894	436978	tmc6b	transmembrane channel-like 6b	295.62	380.377	105.627	133.323	1.50001	0.289622	5.17921	2.23e-07	4.48e-06
257	gene21904	436863	hrasls	HRAS-like suppressor	98.5401	95.3816	16.1848	18.8124	2.4695	0.558159	4.42437	9.67e-06	0.000145811
258	gene21969	60641	sox9a	SRY (sex determining region Y)-box 9a	153.153	224.089	27.2586	26.9917	2.79819	0.431226	6.48891	8.65e-11	2.59e-09
259	gene21977	794493	gdf10b	growth differentiation factor 10b	77.1699	79.2932	17.0366	20.4483	2.06083	0.595621	3.45997	0.000540228	0.00531031
260	gene21981	563907	antxr1c		27.3063	26.4311	2.55549	2.45379	3.42346	1.16048	2.95005	0.00317726	0.02386
261	gene21992	557170	sgca		58.1743	58.608	6.81464	4.90758	3.31841	0.786168	4.22099	2.43e-05	0.000335969
262	gene22003	100330953	wnk4a		65.2976	36.7736	8.5183	6.54345	2.76125	0.810796	3.4056	0.000660185	0.00632463
263	gene22075	445118	g6pca.1	glucose-6-phosphatase a, catalytic subunit, tandem duplicate 1	21.3701	16.0885	1.70366	0	4.47488	1.64497	2.72034	0.00652145	0.0422918
264	gene22082	562916	a1cf		26.1191	26.4311	1.70366	0.817931	4.38715	1.3379	3.27912	0.0010413	0.00932264
265	gene22098	110440139	LOC110440139		45.1147	68.9506	0	1.63586	6.10111	1.27671	4.77878	1.76e-06	3.07e-05
266	gene22357	405772	hbbe2	hemoglobin beta embryonic-2	403.658	368.886	43.4433	31.0814	3.37561	0.318585	10.5956	3.12e-26	1.99e-24
267	gene22358	561790	hbae5	hemoglobin, alpha embryonic 5	112.787	185.017	5.96281	9.81517	4.2352	0.580303	7.29825	2.92e-13	1.07e-11
268	gene224	100334711	LOC100334711		278.999	597.572	154.181	135.776	1.5967	0.324945	4.91374	8.94e-07	1.63e-05
269	gene22486	323573	arl4d	ADP-ribosylation factor-like 4D	301.556	186.167	65.5909	75.2496	1.79119	0.362372	4.94297	7.69e-07	1.42e-05
270	gene225	100322372	si:ch73-222h13.1		36.8041	20.6852	2.55549	4.90758	2.94179	1.09102	2.69636	0.00701016	0.044693
271	gene2254	541495	ccdc24	coiled-coil domain containing 24	198.267	229.835	54.5171	85.8827	1.60744	0.369194	4.35391	1.34e-05	0.00019546
272	gene22554	566325	thbs2b		21.3701	51.7129	7.66647	4.08965	2.63942	0.969008	2.72383	0.0064529	0.041917
273	gene22592	101884685	LOC101884685		62.9232	58.608	1.70366	4.90758	4.19283	0.874251	4.79591	1.62e-06	2.84e-05
274	gene22617	406596	socs3b	suppressor of cytokine signaling 3b	942.661	1062.99	156.737	129.233	2.81106	0.191963	14.6438	1.48e-48	1.5e-46
275	gene2262	30181	ptch2	patched 2	130.595	91.9341	27.2586	32.7172	1.8906	0.504523	3.7473	0.000178747	0.00202716
276	gene22640	101885436	LOC101885436		17.8084	6.89506	0	0	6.32926	2.2161	2.85603	0.00428976	0.0305469
277	gene22883	101886286	LOC101886286		24.9318	62.0555	0.85183	2.45379	4.71026	1.13977	4.13263	3.59e-05	0.000478685
278	gene22923	100334859	vclb	vinculin b	60.5487	33.3261	10.222	8.17931	2.35118	0.810912	2.89943	0.00373847	0.0272945
279	gene22938	100005471	lzts2b		62.9232	63.2047	7.66647	4.08965	3.42703	0.774413	4.42533	9.63e-06	0.00014528
280	gene23033	556123	slit1a	slit homolog 1a (Drosophila)	237.446	155.139	28.9622	40.8965	2.48886	0.424236	5.86669	4.45e-09	1.11e-07
281	gene23035	101886535	LOC101886535		24.9318	33.3261	2.55549	4.08965	3.12986	1.08862	2.87507	0.00403944	0.0290563
282	gene23041	100272168	rn7sk	RNA, 7SK small nuclear	1286.96	1383.61	15.3329	11.451	6.64327	0.300652	22.0962	3.44e-108	5.39e-106
283	gene23072	492702	mlip		123.472	56.3096	8.5183	7.36138	3.50118	0.690569	5.06999	3.98e-07	7.71e-06
284	gene23087	335475	wu:fj16a03	wu:fj16a03	155.527	104.575	20.4439	38.4427	2.14082	0.509086	4.20522	2.61e-05	0.000357748
285	gene23116	394077	pde10a	phosphodiesterase 10A	94.9784	45.967	4.25915	6.54345	3.70247	0.7847	4.71833	2.38e-06	4.03e-05
286	gene23118	406739	pla2g12b	phospholipase A2, group XIIB	265.94	280.399	74.9611	62.1627	1.99499	0.321942	6.19675	5.76e-10	1.58e-08
287	gene23158	569366	tnfaip2b		97.3529	103.426	5.96281	3.27172	4.44732	0.699495	6.35791	2.05e-10	5.87e-09
288	gene23181	406454	epcam	epithelial cell adhesion molecule	90.2295	140.199	23.8512	27.8096	2.1571	0.515587	4.18377	2.87e-05	0.000389806
289	gene23366	567272	fam21c		345.484	357.394	135.441	90.7903	1.6365	0.292236	5.59992	2.14e-08	4.95e-07
290	gene2340	565664	si:dkey-193b15.5	si:dkey-193b15.5	58.1743	58.608	9.37013	1.63586	3.41495	0.858662	3.97706	6.98e-05	0.000873937
291	gene2343	497646	gadd45bb	growth arrest and DNA-damage-inducible, beta b	312.241	297.637	104.775	100.605	1.57028	0.287804	5.45607	4.87e-08	1.08e-06
292	gene23472	322485	agt	angiotensinogen	151.965	230.984	20.4439	26.1738	3.0374	0.445361	6.82009	9.1e-12	2.96e-10
293	gene23488	368885	slc1a4	solute carrier family 1 (glutamate/neutral amino acid transporter), member 4	997.273	1025.07	367.991	293.637	1.61251	0.173046	9.31838	1.18e-20	6.38e-19
294	gene23528	445139	bag3	BCL2-associated athanogene 3	210.14	232.134	28.1104	49.8938	2.50134	0.399448	6.26199	3.8e-10	1.06e-08
295	gene23539	415101	rel	v-rel avian reticuloendotheliosis viral oncogene homolog	91.4167	119.514	14.4811	17.9945	2.69865	0.556073	4.85305	1.22e-06	2.18e-05
296	gene23631	768197	zgc:153142	zgc:153142	32.0552	126.409	22.1476	9.81517	2.31258	0.747693	3.09295	0.00198175	0.0160025
297	gene23642	373126	hif1an	hypoxia inducible factor 1, alpha subunit inhibitor	495.075	436.687	158.44	170.13	1.50343	0.235666	6.37948	1.78e-10	5.16e-09
298	gene23663	101883994	LOC101883994		26.1191	19.536	0	1.63586	4.78458	1.56015	3.06675	0.00216401	0.0172597
299	gene23672	572477	wdfy4		154.34	113.768	51.1098	40.8965	1.54326	0.444925	3.46858	0.000523214	0.0051539
300	gene23691	30704	ppm1aa	protein phosphatase, Mg2+/Mn2+ dependent, 1Aa	157.902	134.454	35.7769	50.7117	1.75596	0.435683	4.03036	5.57e-05	0.000715965
301	gene23751	406738	cfl1l	cofilin 1 (non-muscle), like	442.837	442.433	151.626	137.412	1.61514	0.241855	6.67812	2.42e-11	7.62e-10
302	gene23768	101882067	LOC101882067		277.812	363.14	97.9605	96.5158	1.72095	0.297098	5.79253	6.93e-09	1.69e-07
303	gene23787	768172	zgc:153911	zgc:153911	39.1786	81.5915	3.40732	2.45379	4.36809	0.912387	4.78755	1.69e-06	2.95e-05
304	gene23788	561062	si:dkey-157l19.2		47.4892	127.559	3.40732	17.9945	3.02762	0.769089	3.93662	8.26e-05	0.00101601
305	gene23815	493916	pygl	phosphorylase, glycogen, liver	155.527	163.183	51.1098	57.2551	1.55608	0.396801	3.92157	8.8e-05	0.00107654
306	gene23867	563067	hps1	Hermansky-Pudlak syndrome 1	47.4892	60.9063	5.11098	2.45379	3.84593	0.879909	4.37082	1.24e-05	0.000182392
307	gene23992	100537923	arid4b		142.468	106.873	6.81464	12.269	3.70384	0.58163	6.36803	1.91e-10	5.53e-09
308	gene23996	100150726	lyst		198.267	148.244	43.4433	70.342	1.60512	0.414251	3.87476	0.000106731	0.00127472
309	gene23997	562690	nid1a		180.459	106.873	20.4439	25.3559	2.64798	0.49739	5.32375	1.02e-07	2.14e-06
310	gene24007	557513	herc4		80.7316	66.6522	5.11098	14.7228	2.88909	0.711155	4.06253	4.85e-05	0.000631728
311	gene2411	368671	homeza	homeobox and leucine zipper encoding a	222.012	189.614	59.6281	49.0758	1.92138	0.369671	5.19753	2.02e-07	4.08e-06
312	gene24248	797938	hbegfa	heparin-binding EGF-like growth factor a	222.012	234.432	49.4062	48.2579	2.22469	0.355795	6.25272	4.03e-10	1.13e-08
313	gene2426	798285	rem2	RAS (RAD and GEM)-like GTP binding 2	14.2468	11.4918	0	0	6.38899	2.16819	2.9467	0.0032119	0.0240661
314	gene24263	449866	si:ch211-39i2.2	si:ch211-39i2.2	324.114	248.222	13.6293	10.6331	4.5619	0.42953	10.6207	2.39e-26	1.53e-24
315	gene24278	436605	stx5a	syntaxin 5A	7.12338	40.2212	0	0	7.26941	1.94399	3.73942	0.000184448	0.00208171
316	gene24335	562007	irg1l	immunoresponsive gene 1, like	35.6169	28.7294	3.40732	4.08965	3.10027	1.02776	3.01652	0.00255693	0.0198518
317	gene24337	335392	si:ch211-153b23.4	si:ch211-153b23.4	48.6764	59.7572	7.66647	4.08965	3.20886	0.81686	3.92828	8.56e-05	0.00104857
318	gene24338	321177	si:ch211-153b23.5		105.663	90.7849	14.4811	17.9945	2.59562	0.565163	4.5927	4.38e-06	7.04e-05
319	gene24424	406452	sqstm1	sequestosome 1	463.02	497.593	143.107	142.32	1.75093	0.235356	7.43951	1.01e-13	3.87e-12
320	gene24468	321664	aldob	aldolase b, fructose-bisphosphate	2518.11	2401.78	641.428	501.391	2.1066	0.130057	16.1975	5.25e-59	5.82e-57
321	gene24497	171473	ccng1	cyclin G1	4976.87	4590.96	1718.14	1647.31	1.50741	0.0828566	18.193	5.87e-74	7.22e-72
322	gene24504	564855	fbxl3l		11.8723	62.0555	4.25915	0.817931	3.87294	1.18872	3.25806	0.00112176	0.00990645
323	gene24508	450049	nudt22	nudix (nucleoside diphosphate linked moiety X)-type motif 22	109.225	98.8292	42.5915	29.4455	1.53102	0.498931	3.0686	0.00215062	0.0171822
324	gene24542	110438987	LOC110438987		13.0595	31.0278	0.85183	0	5.7194	1.88164	3.03958	0.00236911	0.0186224
325	gene24543	58151	cxcl14	chemokine (C-X-C motif) ligand 14	416.718	573.439	101.368	89.9724	2.3722	0.267277	8.87544	6.97e-19	3.47e-17
326	gene24634	564241	fosl1a	FOS-like antigen 1a	199.455	139.05	7.66647	12.269	4.08218	0.527058	7.74522	9.54e-15	3.91e-13
327	gene24639	563933	LOC563933		432.152	504.488	152.478	139.866	1.68024	0.241633	6.9537	3.56e-12	1.2e-10
328	gene24693	368429	si:rp71-46j2.7		275.437	365.438	53.6653	68.7062	2.38816	0.32447	7.36018	1.84e-13	6.84e-12
329	gene24732	436834	clic2	chloride intracellular channel 2	45.1147	43.6687	7.66647	6.54345	2.64407	0.83458	3.16815	0.00153414	0.0129469
330	gene2476	569714	apom	apolipoprotein M	143.655	108.023	0.85183	13.0869	4.16379	0.702135	5.93018	3.03e-09	7.67e-08
331	gene24781	550441	asb5a	ankyrin repeat and SOCS box containing 5a	72.421	106.873	27.2586	33.5352	1.56022	0.542766	2.87456	0.00404586	0.0290936
332	gene24789	567278	lect2l	leukocyte cell-derived chemotaxin 2 like	34.4297	11.4918	0	0.817931	5.78428	1.88021	3.07641	0.0020951	0.0167902
333	gene24809	494104	zgc:101583	zgc:101583	40.3658	16.0885	0.85183	0.817931	5.079	1.47181	3.45085	0.000558833	0.00547249
334	gene24869	100330105	map1lc3cl		821.563	749.263	222.328	229.021	1.79902	0.187648	9.5872	9.05e-22	5.06e-20
335	gene24870	405810	ehd1a	EH-domain containing 1a	90.2295	83.8899	28.9622	31.0814	1.53571	0.532665	2.88306	0.00393832	0.0284252
336	gene24901	553473	crybb1l1		517.632	540.113	57.9245	77.7034	2.96193	0.262658	11.2767	1.71e-29	1.21e-27
337	gene24996	100101640	apoa1b	apolipoprotein A-Ib	4068.64	4016.37	616.725	571.734	2.76646	0.0961654	28.7677	5.44e-182	1.65e-179
338	gene2504	571427	ftr15		45.1147	63.2047	4.25915	4.90758	3.56217	0.843246	4.22435	2.4e-05	0.000331975
339	gene25054	553527	mlf1	myeloid leukemia factor 1	566.309	641.24	109.886	82.611	2.65042	0.243524	10.8836	1.38e-27	9.22e-26
340	gene25056	494053	lxn	latexin	582.93	651.583	144.811	161.95	2.00851	0.217932	9.21623	3.08e-20	1.62e-18
341	gene25104	359834	tgfb1a	transforming growth factor, beta 1a	20.1829	29.8786	1.70366	3.27172	3.32753	1.20358	2.7647	0.00569753	0.0381549
342	gene25126	100537178	LOC100537178		35.6169	45.967	4.25915	7.36138	2.80935	0.897623	3.12976	0.00174948	0.0144564
343	gene25130	100329328	zmp:0000001236		35.6169	22.9835	0.85183	1.63586	4.5522	1.30721	3.48239	0.000496968	0.00493067
344	gene25203	322404	nop53	NOP53 ribosome biogenesis factor	3332.55	3152.19	1100.56	1086.21	1.56822	0.0945401	16.5879	8.53e-62	9.73e-60
345	gene25217	406380	zgc:63694	zgc:63694	65.2976	86.1882	17.0366	28.6276	1.7289	0.606018	2.85288	0.00433243	0.0307758
346	gene25224	559569	egln2		115.161	40.2212	4.25915	4.90758	4.0816	0.812121	5.02585	5.01e-07	9.52e-06
347	gene2527	692273	cadm3	cell adhesion molecule 3	232.697	203.404	74.1092	77.7034	1.52208	0.340055	4.47598	7.61e-06	0.00011633
348	gene25288	564559	zgc:162730	zgc:162730	1671.62	1636.43	562.208	502.209	1.63619	0.131513	12.4413	1.56e-35	1.28e-33
349	gene2531	114417	mpz	myelin protein zero	108.038	148.244	48.5543	41.7145	1.50619	0.450906	3.34037	0.000836668	0.007761
350	gene25491	562183	cadm1b	cell adhesion molecule 1b	17.8084	5.74588	0	0	6.26043	2.25533	2.77584	0.00550601	0.0371596
351	gene25507	562935	si:dkey-4p15.3	si:dkey-4p15.3	777.636	908.998	39.1842	30.2634	4.60433	0.255218	18.0408	9.33e-73	1.14e-70
352	gene25587	100006972	a2ml	alpha-2-macroglobulin-like	214.889	95.3816	25.5549	37.6248	2.29428	0.506218	4.53219	5.84e-06	9.13e-05
353	gene25590	100006868	LOC100006868		20.1829	24.1327	1.70366	2.45379	3.41201	1.27714	2.6716	0.00754915	0.0472909
354	gene25608	678554	bco2b	beta-carotene oxygenase 2b	73.6083	73.5473	17.0366	21.2662	1.94108	0.607181	3.19687	0.00138927	0.0119047
355	gene25616	100037332	zgc:162608	zgc:162608	83.1061	81.5915	16.1848	10.6331	2.62034	0.621838	4.21386	2.51e-05	0.000345947
356	gene25661	751763	bbc3	BCL2 binding component 3	289.684	206.852	81.7757	88.3365	1.54485	0.33462	4.61674	3.9e-06	6.33e-05
357	gene25722	563663	serpinf2b	serpin peptidase inhibitor, clade F (alpha-2 antiplasmin, pigment epithelium derived factor), member 2b	77.1699	60.9063	15.3329	15.5407	2.16071	0.642398	3.36351	0.00076959	0.00722186
358	gene25781	30449	serpinh1b	serpin peptidase inhibitor, clade H (heat shock protein 47), member 1b	1377.19	1488.18	344.139	343.531	2.05902	0.144498	14.2494	4.52e-46	4.39e-44
359	gene2582	100333537	ephb1		64.1104	26.4311	0.85183	3.27172	4.44679	1.08399	4.10222	4.09e-05	0.000539412
360	gene25862	557824	hsph1		1653.81	1642.17	28.1104	34.3531	5.71938	0.218609	26.1626	7.09e-151	1.64e-148
361	gene25891	492525	tekt1	tektin 1	166.212	178.122	10.222	23.72	3.33859	0.493084	6.77084	1.28e-11	4.14e-10
362	gene2594	447897	ap1s3b	adaptor-related protein complex 1, sigma 3 subunit, b	53.4253	57.4588	20.4439	5.72551	2.08656	0.776326	2.68773	0.00719388	0.0455905
363	gene25940	550277	rhbdd1	rhomboid domain containing 1	235.072	178.122	17.0366	13.9048	3.74027	0.450511	8.30229	1.02e-16	4.64e-15
364	gene26014	415235	cab39	calcium binding protein 39	28.4935	40.2212	5.96281	2.45379	3.03388	1.01157	2.99918	0.00270711	0.0208253
365	gene26088	100536895	si:ch211-181d7.3		123.472	93.0833	40.036	24.5379	1.74676	0.5148	3.39309	0.000691094	0.00659373
366	gene26096	677747	flj13639	flj13639	99.7273	108.023	26.4067	30.2634	1.87384	0.507779	3.69026	0.000224027	0.00246767
367	gene26105	30207	tyr	tyrosinase	244.569	131.006	7.66647	12.269	4.23204	0.534763	7.91386	2.5e-15	1.05e-13
368	gene26137	100330875	gucy1a2		137.719	126.409	44.2952	34.3531	1.74841	0.449506	3.88964	0.000100395	0.00121017
369	gene26166	100004469	igsf11	immunoglobulin superfamily member 11	113.974	88.4866	11.9256	8.99724	3.27582	0.602222	5.43955	5.34e-08	1.18e-06
370	gene26266	562793	limd1a		91.4167	86.1882	17.8884	23.72	2.09267	0.56478	3.70529	0.00021115	0.00234572
371	gene26275	100334689	LOC100334689		70.0466	182.719	36.6287	31.0814	1.90148	0.541484	3.51161	0.000445394	0.00449139
372	gene26292	799825	si:ch1073-284b18.2		5.93615	17.2376	0	0	6.2385	2.26257	2.75726	0.00582883	0.0388182
373	gene26358	562032	grb10b		105.663	95.3816	11.9256	23.72	2.49306	0.575481	4.33214	1.48e-05	0.000213426
374	gene26458	100000242	zgc:92606	zgc:92606	3206.71	3824.46	954.05	913.629	1.91274	0.10779	17.7451	1.88e-70	2.26e-68
375	gene26462	100330897	slc2a3b		104.476	122.962	3.40732	0	6.08385	0.90596	6.71537	1.88e-11	5.95e-10
376	gene26464	102725533	rasip1	Ras interacting protein 1	72.421	71.2489	10.222	9.81517	2.84219	0.67124	4.23424	2.29e-05	0.000319408
377	gene26465	570404	il11a		87.855	45.967	0.85183	2.45379	5.3291	1.01409	5.25506	1.48e-07	3.05e-06
378	gene26479	100149482	LOC100149482		294.433	471.162	114.997	114.51	1.73846	0.297867	5.83636	5.34e-09	1.32e-07
379	gene26548	794635	si:dkey-8k3.2		45.1147	47.1162	2.55549	4.08965	3.79174	0.935377	4.0537	5.04e-05	0.000653858
380	gene26615	565910	creb5b		49.8637	5.74588	0	0	7.49958	1.91833	3.90943	9.25e-05	0.00112739
381	gene26681	325758	si:ch211-105c13.3	si:ch211-105c13.3	58.1743	94.2324	14.4811	17.9945	2.23021	0.632976	3.52338	0.00042608	0.00435104
382	gene26700	100005083	icn2	ictacalcin 2	159.089	139.05	36.6287	53.9834	1.71697	0.431782	3.97648	6.99e-05	0.000875185
383	gene26720	322327	apoa2	apolipoprotein A-II	2955.02	2840.76	452.322	355.8	2.84319	0.125901	22.5828	6.4e-113	1.09e-110
384	gene26721	568972	apoc2	apolipoprotein C-II	368.041	301.084	72.4056	79.3393	2.14011	0.299437	7.1471	8.86e-13	3.13e-11
385	gene26742	100538016	si:dkey-79d12.5		144.842	137.901	26.4067	22.9021	2.52013	0.465936	5.40874	6.35e-08	1.39e-06
386	gene26787	565656	bcl3		51.0509	36.7736	3.40732	2.45379	3.90738	0.975346	4.00615	6.17e-05	0.000784785
387	gene26816	407635	ptpn3		123.472	95.3816	20.4439	17.1765	2.54084	0.536443	4.73646	2.17e-06	3.72e-05
388	gene26906	795272	si:ch211-203d17.1		296.807	206.852	59.6281	69.5241	1.96256	0.350615	5.59749	2.17e-08	5.01e-07
389	gene26936	393665	ndrg1b	N-myc downstream regulated 1b	7686.13	8721.1	1189.16	1070.67	2.86042	0.084415	33.8852	1.1e-251	6.13e-249
390	gene26941	101883708	LOC101883708		67.6721	40.2212	6.81464	8.17931	2.84579	0.79191	3.59358	0.000326166	0.00342497
391	gene27012	777768	fam46ba	family with sequence similarity 46, member Ba	1060.2	1141.13	220.624	178.309	2.46499	0.178426	13.8152	2.06e-43	1.95e-41
392	gene27248	569583	si:rp71-77l1.1		41.553	49.4146	9.37013	9.81517	2.24537	0.792561	2.83305	0.0046106	0.0323489
393	gene2726	30067	chico	chico	39.1786	44.8179	8.5183	4.90758	2.64784	0.868698	3.04805	0.00230329	0.0181967
394	gene27266	568656	LOC568656		36.8041	31.0278	4.25915	0	4.00648	1.20261	3.33148	0.000863847	0.00795317
395	gene27267	568707	afp4	antifreeze protein type IV	394.16	290.742	39.1842	55.6193	2.85116	0.334932	8.51266	1.7e-17	7.97e-16
396	gene27284	550609	rpz4	rapunzel 4	9.49784	22.9835	0	0	6.72551	2.05847	3.26724	0.00108603	0.00966052
397	gene27347	402837	hamp	hepcidin antimicrobial peptide	7.12338	32.1769	0	0	7.00071	2.00431	3.49283	0.000477931	0.00476498
398	gene27356	570775	ago1	argonaute RISC catalytic component 1	79.5444	49.4146	5.11098	3.27172	3.94601	0.822778	4.79597	1.62e-06	2.84e-05
399	gene27360	569051	serpinb14		56.987	29.8786	5.96281	7.36138	2.70319	0.873232	3.09561	0.00196406	0.015926
400	gene27385	103908991	klf10		83.1061	62.0555	2.55549	8.17931	3.75044	0.776373	4.83072	1.36e-06	2.42e-05
401	gene27433	114551	pklr	pyruvate kinase, liver and RBC	656.538	661.925	167.811	193.032	1.869	0.20683	9.03637	1.62e-19	8.34e-18
402	gene27434	791124	cyp11c1	cytochrome P450, family 11, subfamily C, polypeptide 1	166.212	150.542	30.6659	40.8965	2.14498	0.430406	4.98362	6.24e-07	1.16e-05
403	gene27443	768178	spag1b	sperm associated antigen 1b	99.7273	88.4866	29.8141	30.2634	1.64729	0.519533	3.17071	0.00152065	0.0128562
404	gene27458	403010	nr0b2a	nuclear receptor subfamily 0, group B, member 2a	232.697	171.227	13.6293	11.451	4.01042	0.471897	8.4985	1.92e-17	8.98e-16
405	gene27535	30594	zp3	zona pellucida glycoprotein 3	18.9957	14.9393	0	0.817931	5.34893	1.96686	2.71953	0.0065375	0.0423723
406	gene27547	100329926	wscd1a		66.4849	54.0113	20.4439	14.7228	1.77747	0.664825	2.67359	0.00750439	0.0471181
407	gene27553	402827	hao1	hydroxyacid oxidase (glycolate oxidase) 1	140.093	145.945	9.37013	8.99724	3.96133	0.543285	7.29143	3.07e-13	1.12e-11
408	gene27631	100001360	si:dkeyp-110a12.4		98.5401	94.2324	20.4439	20.4483	2.23695	0.545331	4.102	4.1e-05	0.000539616
409	gene27648	550539	slc18b1	solute carrier family 18, subfamily B, member 1	338.361	289.592	109.034	103.877	1.56036	0.287366	5.42986	5.64e-08	1.24e-06
410	gene27650	561457	si:ch211-236p5.2		13.0595	32.1769	2.55549	0.817931	3.75271	1.36201	2.75528	0.00586416	0.0390137
411	gene27658	566404	edrf1		309.867	384.974	44.2952	53.9834	2.82105	0.318078	8.86907	7.38e-19	3.65e-17
412	gene27670	406602	egln3	egl-9 family hypoxia-inducible factor 3	406.033	443.582	34.925	49.0758	3.33656	0.303971	10.9766	4.95e-28	3.36e-26
413	gene27697	325599	lgals3b	lectin, galactoside binding soluble 3b	118.723	126.409	18.7403	34.3531	2.20502	0.508176	4.33909	1.43e-05	0.000207301
414	gene2772	117509	klf2b	Kruppel-like factor 2b	128.221	172.376	37.4805	31.8993	2.1161	0.444138	4.76452	1.89e-06	3.27e-05
415	gene27745	436836	stmn4l	stathmin-like 4, like	3762.33	4069.23	698.501	692.787	2.49298	0.0964765	25.8402	3.13e-147	7.11e-145
416	gene27777	393321	ero1a	endoplasmic reticulum oxidoreductase alpha	213.701	220.642	19.5921	20.4483	3.43908	0.414318	8.30058	1.04e-16	4.7e-15
417	gene27789	565707	si:ch211-266g18.6		68.8593	37.9228	1.70366	6.54345	3.68708	0.910561	4.04924	5.14e-05	0.000664622
418	gene2779	100124531	loxl5b	lysyl oxidase-like 5b	35.6169	27.5802	2.55549	3.27172	3.43722	1.07815	3.18807	0.00143224	0.0122192
419	gene27793	553343	si:ch211-266g18.10		122.285	41.3703	22.9994	22.9021	1.83319	0.650384	2.81863	0.00482288	0.0335564
420	gene27811	571403	znf395a	zinc finger protein 395a	3648.36	3899.15	1179.78	1158.19	1.69085	0.0904883	18.6859	6.45e-78	8.15e-76
421	gene2782	564873	jund	jun D proto-oncogene	70.0466	97.68	17.8884	15.5407	2.32782	0.599931	3.88014	0.000104394	0.00125129
422	gene27854	641575	actn2b	actinin, alpha 2b	440.462	472.311	123.515	153.771	1.71834	0.248091	6.92626	4.32e-12	1.43e-10
423	gene27855	100003675	p4ha1b	prolyl 4-hydroxylase, alpha polypeptide I b	474.892	497.593	41.7397	29.4455	3.77431	0.297253	12.6973	6.12e-37	5.24e-35
424	gene27868	100037314	zgc:162183	zgc:162183	30.868	34.4753	0.85183	6.54345	3.13595	1.09683	2.85911	0.00424831	0.0302979
425	gene27873	795588	slc16a9a	solute carrier family 16, member 9a	108.038	57.4588	4.25915	10.6331	3.46901	0.723371	4.79561	1.62e-06	2.84e-05
426	gene279	100002946	cxcl8a		32.0552	11.4918	0	0	7.14709	1.93163	3.70003	0.00021557	0.0023835
427	gene27922	563441	rasgrp3	RAS guanyl releasing protein 3 (calcium and DAG-regulated)	16.6212	19.536	0	0.817931	5.44066	1.9391	2.80577	0.00501971	0.034668
428	gene28155	566465	apoba		156.714	97.68	38.3324	10.6331	2.38005	0.590644	4.02959	5.59e-05	0.000717686
429	gene28329	797812	lrfn2		226.761	287.294	90.294	89.9724	1.51207	0.319182	4.73734	2.17e-06	3.7e-05
430	gene28382	321945	ahsa1b	AHA1, activator of heat shock protein ATPase homolog 1b	620.921	741.219	178.033	260.102	1.63577	0.227866	7.17868	7.04e-13	2.51e-11
431	gene28383	393400	zgc:66313	zgc:66313	150.778	170.078	9.37013	12.269	3.88845	0.512104	7.59309	3.12e-14	1.23e-12
432	gene28454	449988	zgc:103755	zgc:103755	442.837	648.135	107.331	209.39	1.78346	0.302197	5.90164	3.6e-09	9.06e-08
433	gene28498	554121	zgc:112399		13.0595	12.6409	0	0	6.38701	2.16769	2.94646	0.00321438	0.0240693
434	gene28500	100126140	zgc:173816	zgc:173816	34.4297	28.7294	2.55549	0.817931	4.23463	1.20668	3.50931	0.000449271	0.00451491
435	gene28506	799591	zc2hc1c		24.9318	21.8343	0.85183	0.817931	4.80799	1.5099	3.18432	0.00145096	0.0123519
436	gene28525	562930	paplna		147.217	203.404	57.0726	65.4345	1.51705	0.390634	3.88356	0.000102937	0.00123445
437	gene28530	100332876	myt1lb		252.88	234.432	68.1464	83.4289	1.68414	0.33077	5.09158	3.55e-07	6.93e-06
438	gene28590	449925	slc27a2a	solute carrier family 27 (fatty acid transporter), member 2a	351.42	281.548	65.5909	84.2469	2.07771	0.313134	6.63523	3.24e-11	1.01e-09
439	gene2862	447889	pnp5b	purine nucleoside phosphorylase 5b	878.55	746.965	304.103	255.194	1.53946	0.190755	8.07036	7.01e-16	3.06e-14
440	gene28639	570907	rab27a	RAB27A, member RAS oncogene family	22.5574	41.3703	2.55549	4.08965	3.26406	1.06935	3.05238	0.00227035	0.0179608
441	gene28659	564825	rsf1a		56.987	20.6852	5.96281	2.45379	3.20948	1.01437	3.16402	0.00155604	0.0130986
442	gene28680	570312	slc24a5	solute carrier family 24 (sodium/potassium/calcium exchanger), member 5	224.386	189.614	23.8512	17.1765	3.33664	0.428468	7.78737	6.84e-15	2.83e-13
443	gene28809	556216	fgd4a	FYVE, RhoGEF and PH domain containing 4a	99.7273	76.9948	9.37013	17.9945	2.68818	0.6224	4.31905	1.57e-05	0.000224674
444	gene28862	403016	rfx4	regulatory factor X, 4	100.915	57.4588	16.1848	23.72	1.98697	0.61981	3.20578	0.00134698	0.0116233
445	gene28869	58099	arntl2	aryl hydrocarbon receptor nuclear translocator-like 2	75.9827	55.1605	7.66647	6.54345	3.20673	0.738108	4.34453	1.4e-05	0.000202858
446	gene28915	566132	ces2	carboxylesterase 2 (intestine, liver)	516.445	434.389	66.4428	65.4345	2.8499	0.26947	10.5759	3.85e-26	2.45e-24
447	gene28961	558609	si:dkey-73n10.1		90.2295	29.8786	9.37013	17.9945	2.13127	0.775091	2.74971	0.00596482	0.0395148
448	gene28969	100034482	si:dkey-242h9.3		160.276	155.139	55.369	47.44	1.61769	0.402477	4.01934	5.84e-05	0.000745792
449	gene29125	101884166	LOC101884166		269.501	191.912	73.2574	62.9807	1.76	0.355385	4.95237	7.33e-07	1.36e-05
450	gene29322	550377	sema6dl	sema domain, transmembrane domain (TM), and cytoplasmic domain, (semaphorin) 6D, like	280.186	328.664	105.627	105.513	1.52808	0.290489	5.26036	1.44e-07	2.96e-06
451	gene2934	110437750	LOC110437750		47.4892	62.0555	15.3329	9.81517	2.12483	0.727167	2.92207	0.00347718	0.0257322
452	gene29401	334626	eif3m	eukaryotic translation initiation factor 3, subunit M	6431.22	6811.17	2276.94	2284.48	1.53765	0.0707167	21.7438	7.9e-105	1.17e-102
453	gene29417	436959	blvrb	biliverdin reductase B	47.4892	48.2654	11.0738	8.99724	2.25504	0.773524	2.91528	0.00355367	0.0261247
454	gene2944	100535743	LOC100535743		33.2424	60.9063	8.5183	2.45379	3.10695	0.912434	3.40512	0.00066134	0.0063331
455	gene29464	559014	si:ch211-136a13.1		96.1656	153.99	22.1476	25.3559	2.39667	0.510219	4.69733	2.64e-06	4.42e-05
456	gene29469	100330259	dusp8b		79.5444	126.409	38.3324	31.0814	1.57008	0.515392	3.04637	0.00231619	0.0182802
457	gene29643	100334710	btr23		135.344	171.227	7.66647	25.3559	3.21011	0.547959	5.85831	4.68e-09	1.16e-07
458	gene29677	30327	cyt1	type I cytokeratin, enveloping layer	5857.79	6011.34	1754.77	1805.99	1.73691	0.0736384	23.587	5.24e-123	9.88e-121
459	gene29709	30163	tapbp.1		45.1147	73.5473	19.5921	13.0869	1.86215	0.692431	2.68929	0.00716034	0.0454271
460	gene29740	563060	s100u	S100 calcium binding protein U	72.421	89.6357	29.8141	25.3559	1.55525	0.558235	2.78602	0.00533595	0.0362525
461	gene29769	554155	rps27.1	ribosomal protein S27, isoform 1	21763.1	22258.4	5272.83	5629	2.01354	0.0510549	39.4387	0	0
462	gene29793	110438140	LOC110438140		18.9957	44.8179	1.70366	6.54345	2.94731	1.08885	2.70681	0.0067934	0.043572
463	gene29849	553587	apoea	apolipoprotein Ea	2131.08	1785.82	175.477	211.026	3.34017	0.155539	21.4748	2.68e-102	3.91e-100
464	gene29973	192300	rps18	ribosomal protein S18	19960.9	20904.7	6322.28	7115.18	1.60452	0.0594882	26.972	3.15e-160	8.17e-158
465	gene29981	447855	cratb	carnitine O-acetyltransferase b	148.404	129.857	36.6287	58.0731	1.55365	0.444128	3.49821	0.000468388	0.00469254
466	gene30252	553639	gmpr	guanosine monophosphate reductase	160.276	113.768	5.96281	8.17931	4.27361	0.591713	7.22244	5.11e-13	1.83e-11
467	gene30264	336713	rpl30	ribosomal protein L30	15422.1	15122	4986.61	5225.76	1.58048	0.0529635	29.841	1.15e-195	4.01e-193
468	gene30306	562396	rnf19b	ring finger protein 19B	33.2424	83.8899	11.9256	9.81517	2.43116	0.766869	3.17024	0.00152312	0.0128725
469	gene30321	557556	dlgap3	discs, large (Drosophila) homolog-associated protein 3	84.2933	112.619	35.7769	32.7172	1.52409	0.508657	2.9963	0.00273279	0.0209804
470	gene30323	557772	si:ch211-250g4.3		130.595	209.15	44.2952	35.9889	2.08236	0.434375	4.79392	1.64e-06	2.86e-05
471	gene30362	550321	asb4	ankyrin repeat and SOCS box containing 4	224.386	170.078	59.6281	52.3476	1.8168	0.377947	4.80703	1.53e-06	2.7e-05
472	gene30395	641325	zgc:123103	zgc:123103	127.034	155.139	31.5177	35.9889	2.06324	0.449379	4.59131	4.4e-06	7.08e-05
473	gene30402	101886789	susd5		23.7446	12.6409	0	0.817931	5.4491	1.94696	2.79877	0.00512975	0.0352097
474	gene30423	403023	matn1	matrilin 1	998.46	1120.45	212.958	221.659	2.28548	0.172642	13.2383	5.28e-40	4.76e-38
475	gene3046	100330007	LOC100330007		52.2381	80.4423	18.7403	8.99724	2.26089	0.697376	3.242	0.00118692	0.0103995
476	gene30475	497280	ext1b	exostosin glycosyltransferase 1b	51.0509	11.4918	0	3.27172	4.24249	1.34595	3.15204	0.00162136	0.0135752
477	gene30520	110437762	LOC110437762		78.3572	32.1769	6.81464	10.6331	2.66087	0.805406	3.30376	0.000953983	0.0086435
478	gene30593	796447	leg1.1	liver-enriched gene 1, tandem duplicate 1	147.217	143.647	6.81464	7.36138	4.35816	0.569216	7.65643	1.91e-14	7.68e-13
479	gene30597	100049705	lama2	laminin, alpha 2	61.736	45.967	9.37013	8.17931	2.61785	0.762412	3.43365	0.00059552	0.00579238
480	gene30692	317638	igfbp1a	insulin-like growth factor binding protein 1a	515.258	430.941	176.329	138.23	1.58924	0.24817	6.40383	1.52e-10	4.43e-09
481	gene30714	692351	dab1a	Dab, reelin signal transducer, homolog 1a (Drosophila)	98.5401	120.664	45.9988	28.6276	1.55596	0.498132	3.12358	0.00178663	0.0147114
482	gene30818	445211	zgc:100997	zgc:100997	30.868	42.5195	3.40732	0	4.44474	1.20652	3.68394	0.000229656	0.002519
483	gene30819	321195	serpina1l	serine (or cysteine) proteinase inhibitor, clade A (alpha-1 antiproteinase, antitrypsin), member 1, like	134.157	182.719	15.3329	10.6331	3.61173	0.509204	7.09289	1.31e-12	4.6e-11
484	gene30820	322701	serpina1	serpin peptidase inhibitor, clade A (alpha-1 antiproteinase, antitrypsin), member 1	497.449	422.897	46.8507	63.7986	3.05457	0.287465	10.6259	2.26e-26	1.45e-24
485	gene30849	405771	rhag	Rh-associated glycoprotein	117.536	129.857	10.222	12.269	3.45838	0.550923	6.27742	3.44e-10	9.66e-09
486	gene30876	335916	jun	jun proto-oncogene	5392.4	5404.58	1198.53	1177	2.18437	0.0788684	27.6963	7.73e-169	2.13e-166
487	gene30973	30140	clocka	clock circadian regulator a	165.025	167.78	17.8884	11.451	3.50643	0.484987	7.22995	4.83e-13	1.74e-11
488	gene31054	321449	ctgfa	connective tissue growth factor a	1062.57	1090.57	333.917	422.052	1.50953	0.168122	8.97881	2.74e-19	1.39e-17
489	gene31075	321193	paics	phosphoribosylaminoimidazole carboxylase, phosphoribosylaminoimidazole succinocarboxamide synthetase	1968.43	1707.68	379.916	346.803	2.33888	0.139574	16.7573	5.01e-63	5.74e-61
490	gene3116	767662	slc25a38a	solute carrier family 25, member 38a	84.2933	57.4588	12.7775	29.4455	1.7448	0.654729	2.66491	0.00770084	0.0480097
491	gene31237	100034522	mthfd1l	methylenetetrahydrofolate dehydrogenase (NADP+ dependent) 1-like	261.191	168.929	40.036	23.72	2.75575	0.428354	6.43335	1.25e-10	3.69e-09
492	gene31240	678527	si:dkey-25e12.3	si:dkey-25e12.3	20.1829	43.6687	0.85183	3.27172	3.94538	1.18752	3.32237	0.000892557	0.00817245
493	gene31289	100005849	rhov	ras homolog family member V	45.1147	39.072	6.81464	10.6331	2.26873	0.832769	2.72432	0.00644344	0.0418788
494	gene31305	561901	thbs1b		1491.16	1350.28	408.879	402.422	1.80826	0.14293	12.6513	1.1e-36	9.36e-35
495	gene31351	321166	apobb.1	apolipoprotein Bb, tandem duplicate 1	1508.97	1256.05	351.806	360.707	1.95606	0.154511	12.6597	9.89e-37	8.44e-35
496	gene31382	553586	paplnb	papilin b, proteoglycan-like sulfated glycoprotein	92.6039	180.421	20.4439	42.5324	2.11478	0.530626	3.98544	6.74e-05	0.000847283
497	gene31394	557708	si:ch211-199m3.4		24.9318	41.3703	6.81464	0	3.29191	1.19069	2.7647	0.00569754	0.0381549
498	gene31404	558139	sele	selectin E	74.7955	45.967	10.222	8.17931	2.71481	0.73983	3.6695	0.000243026	0.00265197
499	gene31413	559020	ptgs2b	prostaglandin-endoperoxide synthase 2b	156.714	167.78	47.7025	40.0786	1.88685	0.409492	4.60777	4.07e-06	6.57e-05
500	gene3148	559987	si:ch211-106h11.1		74.7955	74.6965	7.66647	22.0841	2.32578	0.677858	3.43107	0.000601201	0.00583849
501	gene31498	393939	atf3	activating transcription factor 3	2343.59	2678.73	152.478	161.132	4.00105	0.140917	28.393	2.47e-177	7.39e-175
502	gene31589	322691	plg	plasminogen	199.455	191.912	16.1848	29.4455	3.09757	0.441097	7.02242	2.18e-12	7.49e-11
503	gene31632	334036	si:dkeyp-50f7.2	si:dkeyp-50f7.2	52.2381	27.5802	4.25915	10.6331	2.41838	0.91074	2.6554	0.00792147	0.0490972
504	gene31716	394198	fosab	v-fos FBJ murine osteosarcoma viral oncogene homolog Ab	3276.75	3296.99	724.056	809.751	2.09927	0.101869	20.6075	2.35e-94	3.29e-92
505	gene31719	436766	jdp2b	Jun dimerization protein 2b	762.202	743.517	241.068	202.847	1.76256	0.194525	9.06085	1.29e-19	6.71e-18
506	gene31723	565010	si:ch211-57i17.1	si:ch211-57i17.1	96.1656	60.9063	22.9994	29.4455	1.58138	0.584561	2.70525	0.00682535	0.043729
507	gene31749	103752590	lin28b	lin-28 homolog B (C. elegans)	18.9957	35.6245	0	4.90758	3.46642	1.2917	2.68362	0.00728292	0.0460052
508	gene31867	565155	hsp90aa1.2	heat shock protein 90, alpha (cytosolic), class A member 1, tandem duplicate 2	20694.6	20438.1	1311.82	1193.36	4.03776	0.0592175	68.1853	0	0
509	gene31868	30591	hsp90aa1.1	heat shock protein 90, alpha (cytosolic), class A member 1, tandem duplicate 1	956.907	975.651	315.177	337.805	1.56523	0.164631	9.50751	1.95e-21	1.08e-19
510	gene31891	101883508	pgfa		97.3529	75.8456	30.6659	12.269	2.01448	0.615857	3.27102	0.00107159	0.00956822
511	gene31903	101886033	LOC101886033		52.2381	57.4588	19.5921	7.36138	2.02791	0.750687	2.70141	0.00690469	0.0441406
512	gene31915	322228	bhmt	betaine-homocysteine methyltransferase	16523.9	14599.1	3719.09	3737.94	2.06124	0.06438	32.0168	6.36e-225	3.04e-222
513	gene31958	110438214	mlana		194.706	307.979	36.6287	53.1655	2.48407	0.387061	6.41778	1.38e-10	4.07e-09
514	gene32118	562049	LOC562049		141.28	131.006	30.6659	31.8993	2.12147	0.45478	4.66482	3.09e-06	5.13e-05
515	gene32179	767774	esm1	endothelial cell-specific molecule 1	136.531	206.852	22.1476	26.9917	2.80439	0.456006	6.14989	7.75e-10	2.09e-08
516	gene3218	336038	junbb	jun B proto-oncogene b	3567.63	3448.68	961.716	840.833	1.96099	0.100878	19.4392	3.59e-84	4.7e-82
517	gene32258	563073	fam129ba	family with sequence similarity 129, member Ba	83.1061	74.6965	5.11098	18.8124	2.71711	0.700835	3.87696	0.000105768	0.00126646
518	gene32581	336641	rpl17	ribosomal protein L17	36792.3	37341.3	12123.2	12403.1	1.59577	0.0409448	38.9738	0	0
519	gene32591	794924	rxfp3	relaxin/insulin-like family peptide receptor 3	16.6212	6.89506	0	0	6.25824	2.24417	2.78867	0.00529251	0.0360202
520	gene32599	796938	fybb		34.4297	26.4311	4.25915	4.90758	2.73009	1.0163	2.68631	0.00722469	0.0457238
521	gene32622	798694	LOC798694		109.225	102.277	25.5549	26.1738	2.03148	0.510162	3.98202	6.83e-05	0.000859098
522	gene32624	570832	c7b		54.6126	64.3539	22.1476	11.451	1.82617	0.68885	2.65104	0.00802439	0.0494576
523	gene32625	393611	c6	complement component 6	118.723	136.752	48.5543	32.7172	1.6536	0.461432	3.58363	0.000338847	0.0035438
524	gene32702	101883881	vsig10l2		134.157	229.835	33.2214	46.622	2.1881	0.438221	4.99314	5.94e-07	1.11e-05
525	gene32768	777629	st14b	suppression of tumorigenicity 14 (colon carcinoma) b	34.4297	18.3868	2.55549	2.45379	3.39795	1.1837	2.87063	0.00409654	0.0294215
526	gene32798	81581	cldnb	claudin b	188.77	149.393	34.925	52.3476	1.95266	0.421958	4.62761	3.7e-06	6.02e-05
527	gene32862	30604	cfb	complement factor B	144.842	108.023	3.40732	4.90758	4.92291	0.675829	7.28425	3.23e-13	1.18e-11
528	gene32879	445149	zgc:100829	zgc:100829	214.889	283.847	74.1092	85.8827	1.64018	0.333943	4.91154	9.04e-07	1.64e-05
529	gene32998	336687	rps14	ribosomal protein S14	32878	35192.4	10502.2	10359.9	1.70618	0.0466516	36.5728	7.74e-293	4.76e-290
530	gene33067	566514	gabrb4		53.4253	80.4423	5.11098	5.72551	3.62649	0.770085	4.70921	2.49e-06	4.19e-05
531	gene33098	403026	vtnb	vitronectin b	203.016	232.134	74.1092	73.6138	1.5588	0.341507	4.56446	5.01e-06	7.96e-05
532	gene33099	406537	slc13a2	solute carrier family 13 (sodium-dependent dicarboxylate transporter), member 2	195.893	216.045	30.6659	30.2634	2.75738	0.396122	6.96095	3.38e-12	1.14e-10
533	gene33173	101882859	LOC101882859		65.2976	80.4423	20.4439	18.8124	1.89291	0.607929	3.1137	0.00184756	0.0151437
534	gene33181	100149876	crebrf		49.8637	33.3261	6.81464	4.08965	2.93358	0.904418	3.24361	0.00118027	0.010345
535	gene33198	394108	stk10	serine/threonine kinase 10	111.6	93.0833	43.4433	28.6276	1.50678	0.506675	2.97385	0.00294091	0.0222928
536	gene33204	373132	p4ha2	procollagen-proline, 2-oxoglutarate 4-dioxygenase (proline 4-hydroxylase), alpha polypeptide 2	493.888	397.615	58.7763	64.6165	2.85235	0.281734	10.1243	4.31e-24	2.61e-22
537	gene33205	335865	hspa4a	heat shock protein 4a	2575.1	2663.79	551.986	529.201	2.27683	0.110646	20.5776	4.36e-94	6.07e-92
538	gene33210	100330479	ccni2		339.548	313.725	71.5537	67.0703	2.23666	0.299542	7.46695	8.21e-14	3.17e-12
539	gene33216	100329897	irs4a		222.012	276.951	84.3312	83.4289	1.57282	0.324805	4.84234	1.28e-06	2.29e-05
540	gene33267	792160	irf1b	interferon regulatory factor 1b	54.6126	60.9063	6.81464	7.36138	3.02631	0.763282	3.96487	7.34e-05	0.000913957
541	gene33352	100330921	si:ch211-103a14.5		43.9275	81.5915	22.1476	13.0869	1.83493	0.689026	2.66309	0.00774278	0.0481812
542	gene33384	110437757	LOC110437757		593.615	611.362	208.698	207.754	1.53283	0.204885	7.48141	7.35e-14	2.85e-12
543	gene33454	100149708	znf1171		54.6126	43.6687	8.5183	6.54345	2.707	0.803986	3.36697	0.000759989	0.0071461
544	gene33492	436844	aqp12	aquaporin 12	37.9914	70.0997	7.66647	8.17931	2.77037	0.790433	3.50488	0.00045682	0.00458486
545	gene33702	100005482	si:dkey-182g1.2		122.285	54.0113	23.8512	31.0814	1.68087	0.595757	2.8214	0.0047815	0.0332982
546	gene33810	245700	insrb	insulin receptor b	137.719	76.9948	22.1476	37.6248	1.84293	0.546204	3.37407	0.000740653	0.00700654
547	gene33897	103909578	LOC103909578		16.6212	18.3868	0	0	6.83301	1.99926	3.41778	0.000631342	0.00608571
548	gene33911	406437	tpm4a	tropomyosin 4a	308.68	336.709	73.2574	62.1627	2.25342	0.30465	7.39677	1.4e-13	5.25e-12
549	gene33975	373089	tjp3	tight junction protein 3	42.7403	98.8292	5.96281	13.9048	2.83043	0.748918	3.77936	0.00015723	0.00181124
550	gene33976	100002292	si:ch73-63e15.2		252.88	218.343	56.2208	53.9834	2.09621	0.348502	6.01493	1.8e-09	4.68e-08
551	gene33980	559024	ncanb		68.8593	58.608	2.55549	9.81517	3.35872	0.802162	4.18708	2.83e-05	0.000384845
552	gene34029	568052	celf5a	cugbp, Elav-like family member 5a	179.272	378.079	38.3324	27.8096	3.07664	0.421536	7.29865	2.91e-13	1.06e-11
553	gene34150	565326	ankrd24		106.851	44.8179	26.4067	17.9945	1.77246	0.64909	2.73068	0.00632046	0.0413669
554	gene34236	559122	cfhl4	complement factor H like 4	73.6083	97.68	7.66647	10.6331	3.22503	0.651608	4.94935	7.45e-07	1.38e-05
555	gene34249	100151245	si:ch211-117l17.6		15.434	6.89506	0	0	6.18355	2.27506	2.71797	0.00656834	0.0424645
556	gene34263	559475	vtg1	vitellogenin 1	182.833	380.377	14.4811	14.7228	4.26979	0.460269	9.27672	1.75e-20	9.33e-19
557	gene34264	64260	vtg5	vitellogenin 5	8.31061	50.5638	4.25915	0.817931	3.54367	1.27869	2.77134	0.0055826	0.0375357
558	gene34268	678536	vtg4	vitellogenin 4	37.9914	71.2489	7.66647	4.08965	3.21978	0.835793	3.85237	0.000116981	0.00138766
559	gene34270	559229	vtg6	vitellogenin 6	34.4297	10.3426	0	0	7.18704	1.93056	3.72277	0.00019705	0.00220585
560	gene34273	559931	vtg2	vitellogenin 2	23.7446	55.1605	0.85183	0	6.56073	1.7125	3.83108	0.00012758	0.00150224
561	gene34345	102725534	glis2a		33.2424	42.5195	0	7.36138	3.35422	1.12115	2.99176	0.00277375	0.0212281
562	gene34387	570187	si:dkeyp-34c12.1	si:dkeyp-34c12.1	26.1191	54.0113	5.96281	3.27172	3.12087	0.959334	3.25317	0.00114126	0.0100597
563	gene34450	556556	rpl32	ribosomal protein L32	8548.06	8338.42	2483.09	2457.06	1.77325	0.0639244	27.7397	2.32e-169	6.53e-167
564	gene34457	108179354	LOC108179354		98.5401	108.023	9.37013	20.4483	2.78917	0.588269	4.74131	2.12e-06	3.64e-05
565	gene34473	558560	lcor		92.6039	62.0555	2.55549	5.72551	4.21702	0.78515	5.37098	7.83e-08	1.68e-06
566	gene34493	555957	ephb3b		46.302	74.6965	16.1848	16.3586	1.89504	0.678869	2.79146	0.0052471	0.0358154
567	gene34535	569489	fetub		984.214	879.12	137.997	132.505	2.78425	0.192076	14.4956	1.29e-47	1.3e-45
568	gene34542	563601	tm4sf18	transmembrane 4 L six family member 18	68.8593	82.7407	9.37013	6.54345	3.25412	0.690314	4.71396	2.43e-06	4.11e-05
569	gene34543	84702	cp	ceruloplasmin	439.275	455.074	35.7769	32.7172	3.70741	0.299641	12.3728	3.67e-35	2.96e-33
570	gene34545	563738	si:ch211-284e20.8	si:ch211-284e20.8	40.3658	29.8786	4.25915	7.36138	2.59308	0.945314	2.74309	0.00608642	0.0401384
571	gene34587	101883842	tspan2b		128.221	162.034	27.2586	27.8096	2.39819	0.458784	5.22729	1.72e-07	3.5e-06
572	gene34596	30656	nadl1.1	neural adhesion molecule L1.1	194.706	209.15	57.9245	50.7117	1.89485	0.367262	5.15939	2.48e-07	4.93e-06
573	gene34637	569441	tp53inp2		180.459	148.244	36.6287	33.5352	2.2281	0.423525	5.26084	1.43e-07	2.96e-06
574	gene34765	394166	rps21	ribosomal protein S21	17969.9	19399.2	6173.21	6895.97	1.5156	0.0616997	24.5641	3.05e-133	6.38e-131
575	gene34802	557141	fam217b		84.2933	72.3981	12.7775	24.5379	2.06786	0.620269	3.33382	0.00085662	0.00789908
576	gene34830	406643	naa10	N(alpha)-acetyltransferase 10, NatA catalytic subunit	118.723	85.039	39.1842	31.8993	1.51947	0.505489	3.00593	0.0026477	0.0204412
577	gene34837	100073331	birc7	baculoviral IAP repeat containing 7	70.0466	68.9506	18.7403	14.7228	2.05524	0.63223	3.25078	0.0011509	0.0101371
578	gene34838	100002876	nkain4	sodium/potassium transporting ATPase interacting 4	182.833	159.735	61.3318	57.2551	1.53048	0.38311	3.99488	6.47e-05	0.000819965
579	gene34848	568268	si:ch211-218g4.2		43.9275	12.6409	0.85183	0	6.07806	1.82091	3.33792	0.00084407	0.00781107
580	gene34886	336303	ppdpfb	pancreatic progenitor cell differentiation and proliferation factor b	31365.4	31462.1	6006.26	5953.72	2.3932	0.0433171	55.2484	0	0
581	gene34898	195823	naca	nascent polypeptide-associated complex alpha subunit	24161.3	24160.3	7795.1	7897.94	1.62252	0.0445123	36.4511	6.62e-291	3.97e-288
582	gene3494	338155	hspbp1	HSPA (heat shock 70kDa) binding protein, cytoplasmic cochaperone 1	334.799	316.023	70.7019	37.6248	2.58899	0.347122	7.45846	8.75e-14	3.37e-12
583	gene35001	100038768	znf362b	zinc finger protein 362b	41.553	31.0278	3.40732	5.72551	2.98757	0.96651	3.09109	0.00199423	0.0160644
584	gene3507	792516	nfil3-2	nuclear factor, interleukin 3 regulated, member 2	979.465	1048.05	259.808	295.273	1.86863	0.169961	10.9945	4.06e-28	2.76e-26
585	gene35093	492763	casp9	caspase 9, apoptosis-related cysteine protease	284.935	337.858	70.7019	92.4262	1.93211	0.309239	6.24797	4.16e-10	1.16e-08
586	gene35155	336662	rps26	ribosomal protein S26	10491.6	10211.6	3285.51	3409.14	1.62867	0.0596916	27.2848	6.43e-164	1.71e-161
587	gene35229	553809	irak1bp1	interleukin-1 receptor-associated kinase 1 binding protein 1	49.8637	73.5473	17.8884	8.99724	2.20123	0.711061	3.09569	0.00196356	0.015926
588	gene35237	337007	rps12	ribosomal protein S12	13726.8	13338.5	3043.59	1052.68	2.72409	0.701032	3.88582	0.000101984	0.00122441
589	gene35291	101886435	LOC101886435		40.3658	55.1605	8.5183	6.54345	2.66651	0.814602	3.27339	0.00106266	0.00949939
590	gene35313	564539	si:ch211-225h24.2		28.4935	29.8786	3.40732	4.90758	2.80981	1.04569	2.68703	0.00720903	0.0456494
591	gene3532	799194	LOC799194		64.1104	57.4588	8.5183	10.6331	2.66514	0.718595	3.70882	0.000208226	0.00231544
592	gene35321	562810	pmelb	premelanosome protein b	1481.66	1343.39	442.1	439.229	1.68044	0.14134	11.8893	1.35e-32	1.02e-30
593	gene35404	572527	sall4	spalt-like transcription factor 4	134.157	122.962	36.6287	34.3531	1.85702	0.45543	4.07751	4.55e-05	0.000595019
594	gene35418	100330940	si:ch211-286f9.2	si:ch211-286f9.2	45.1147	40.2212	5.96281	4.90758	2.97363	0.881899	3.37185	0.000746654	0.00705223
595	gene35439	100150332	nhsa		168.587	176.973	55.369	25.3559	2.10004	0.451646	4.64976	3.32e-06	5.47e-05
596	gene35461	450060	cyp2aa8	cytochrome P450, family 2, subfamily AA, polypeptide 8	28.4935	32.1769	4.25915	1.63586	3.36876	1.10624	3.04523	0.00232505	0.0183254
597	gene35525	799355	pfn1	profilin 1	2116.83	2152.41	691.686	691.969	1.62551	0.112998	14.3854	6.39e-47	6.28e-45
598	gene3555	373081	mvp	major vault protein	1149.24	1091.72	76.6647	87.5186	3.76982	0.194274	19.4046	7.05e-84	9.16e-82
599	gene35575	735312	abcg2a	ATP-binding cassette, sub-family G (WHITE), member 2a	119.91	148.244	44.2952	49.8938	1.50936	0.434759	3.47172	0.000517141	0.00510914
600	gene35631	100330524	si:ch211-152c8.5		136.531	118.365	5.11098	8.99724	4.171	0.60099	6.94022	3.91e-12	1.31e-10
601	gene35646	100037356	bdh1	3-hydroxybutyrate dehydrogenase, type 1	116.349	128.708	27.2586	40.0786	1.86257	0.478551	3.89212	9.94e-05	0.00120158
602	gene35664	100036767	plod2	procollagen-lysine, 2-oxoglutarate 5-dioxygenase 2	53.4253	40.2212	9.37013	8.17931	2.41605	0.798956	3.02401	0.00249452	0.0194577
603	gene35704	560947	si:ch211-271e10.1		115.161	89.6357	19.5921	12.269	2.68608	0.571465	4.70033	2.6e-06	4.37e-05
604	gene35707	561082	cavin1b	caveolae associated protein 1b	52.2381	75.8456	16.1848	11.451	2.21411	0.682095	3.24604	0.00117023	0.0102648
605	gene3577	406489	rpl19	ribosomal protein L19	32900.5	32683.7	11400.9	11454.3	1.52082	0.0409714	37.119	1.39e-301	9.56e-299
606	gene35823	795289	dok6	docking protein 6	49.8637	24.1327	3.40732	6.54345	2.89097	0.975126	2.96471	0.00302967	0.0228988
607	gene35837	100151256	cmbl	carboxymethylenebutenolidase homolog (Pseudomonas)	179.272	132.155	45.9988	38.4427	1.88309	0.428144	4.39827	1.09e-05	0.00016284
608	gene35862	436772	sec61g	Sec61 translocon gamma subunit	2065.78	2060.47	688.279	747.589	1.5227	0.115963	13.1308	2.19e-39	1.96e-37
609	gene3590	447919	aspdh	aspartate dehydrogenase domain containing	13.0595	33.3261	2.55549	1.63586	3.47164	1.29123	2.68863	0.00717457	0.0454805
610	gene35957	556453	zfhx4		113.974	120.664	8.5183	33.5352	2.47653	0.602214	4.11238	3.92e-05	0.000518548
611	gene36029	100334289	map3k15		54.6126	71.2489	18.7403	14.7228	1.91228	0.659375	2.90014	0.00372999	0.0272581
612	gene36039	100535618	otos	otospiralin	108.038	99.9783	17.0366	34.3531	2.01499	0.546523	3.68693	0.000226978	0.0024963
613	gene36057	568274	fndc3bb		237.446	206.852	82.6275	58.0731	1.6597	0.35594	4.66286	3.12e-06	5.17e-05
614	gene36080	402880	cox4i1l		146.029	183.868	8.5183	6.54345	4.45543	0.548889	8.11718	4.77e-16	2.11e-14
615	gene36111	768165	dpyda.1	dihydropyrimidine dehydrogenase a, tandem duplicate 1	42.7403	51.7129	9.37013	9.81517	2.29963	0.782868	2.93744	0.00330937	0.0246542
616	gene36152	792613	zgc:195173	zgc:195173	151.965	121.813	45.9988	41.7145	1.64217	0.436725	3.76018	0.000169789	0.00193495
617	gene36154	570716	slc4a2b	solute carrier family 4 (anion exchanger), member 2b	59.3615	31.0278	0.85183	5.72551	3.77105	1.01222	3.72553	0.000194908	0.00218605
618	gene36225	797104	LOC797104		119.91	87.3374	24.7031	45.8041	1.55371	0.527741	2.94407	0.00323929	0.0242247
619	gene36308	445104	zgc:91999	zgc:91999	113.974	152.84	48.5543	33.5352	1.7019	0.459827	3.70117	0.000214611	0.00237544
620	gene36325	100330275	mss51		109.225	73.5473	8.5183	8.99724	3.38265	0.644464	5.24879	1.53e-07	3.14e-06
621	gene36326	101882154	LOC101882154		401.284	325.217	32.3695	21.2662	3.76212	0.349793	10.7553	5.6e-27	3.69e-25
622	gene36367	100001114	LOC100001114		157.902	86.1882	2.55549	13.0869	3.95568	0.675087	5.85951	4.64e-09	1.16e-07
623	gene36381	566868	scn12ab	sodium channel, voltage gated, type XII, alpha b	13.0595	35.6245	1.70366	1.63586	3.86686	1.32343	2.92183	0.00347978	0.0257433
624	gene36382	30457	acvr2b	activin A receptor, type IIB	207.765	158.586	18.7403	19.6303	3.25464	0.44976	7.23641	4.61e-13	1.66e-11
625	gene36612	100004331	hal	histidine ammonia-lyase	115.161	103.426	5.96281	8.17931	3.94779	0.623202	6.33468	2.38e-10	6.77e-09
626	gene36735	100331859	si:ch211-194m7.4		16.6212	40.2212	2.55549	4.08965	3.09502	1.12779	2.74432	0.00606368	0.0400336
627	gene36736	797571	LOC797571		81.9189	68.9506	4.25915	5.72551	3.91518	0.74555	5.2514	1.51e-07	3.1e-06
628	gene36753	335008	pla2g15		598.364	844.645	247.883	238.018	1.57074	0.215683	7.28264	3.27e-13	1.19e-11
629	gene36846	405886	pth1a	parathyroid hormone 1a	27.3063	25.2819	2.55549	0	4.37876	1.38819	3.1543	0.00160886	0.0134899
630	gene36862	415240	cav2	caveolin 2	112.787	83.8899	39.1842	28.6276	1.53672	0.517053	2.97207	0.00295803	0.022408
631	gene37160	557634	si:ch211-147k10.5		15.434	18.3868	0.85183	0	5.33564	1.96623	2.71364	0.00665478	0.0428121
632	gene37181	492493	tnni2a.1	troponin I type 2a (skeletal, fast), tandem duplicate 1	64.1104	93.0833	11.0738	10.6331	2.85688	0.653813	4.36957	1.24e-05	0.000183329
633	gene37205	100004228	slc27a2b		103.289	110.321	32.3695	32.7172	1.71459	0.490728	3.49397	0.000475902	0.0047519
634	gene37212	550580	sqrdl	sulfide quinone reductase-like (yeast)	252.88	216.045	71.5537	58.891	1.84634	0.344933	5.35275	8.66e-08	1.84e-06
635	gene37221	100333114	tln2b		270.688	186.167	28.1104	54.8014	2.45971	0.41655	5.90496	3.53e-09	8.9e-08
636	gene37227	325557	anxa2a	annexin A2a	402.471	427.494	118.404	101.423	1.91723	0.260402	7.3626	1.8e-13	6.74e-12
637	gene37239	373115	dnaja		2709.26	2554.62	92.8495	100.605	4.76531	0.147571	32.2918	9.13e-229	4.64e-226
638	gene37254	100048921	flnca		195.893	168.929	62.1836	46.622	1.74611	0.388734	4.49179	7.06e-06	0.000108516
639	gene37259	100333275	si:dkey-108k21.10		24.9318	44.8179	0	0	7.82789	1.7525	4.4667	7.94e-06	0.000121174
640	gene37260	570618	hist2h3c	histone cluster 2, H3c	36.8041	29.8786	6.81464	0	3.29982	1.17865	2.79967	0.00511553	0.0351533
641	gene37263	100333322	si:dkey-108k21.13		185.208	108.023	12.7775	28.6276	2.8208	0.533536	5.28699	1.24e-07	2.59e-06
642	gene37268	100037365	zgc:162611	zgc:162611	385.85	396.466	52.8135	63.7986	2.74521	0.290956	9.43513	3.91e-21	2.14e-19
643	gene37269	100332815	si:dkey-108k21.21		147.217	142.498	0.85183	5.72551	5.44593	0.706081	7.71291	1.23e-14	5e-13
644	gene37271	100126027	hist1h4l		21.3701	40.2212	0.85183	0	6.2027	1.76607	3.51215	0.000444505	0.00448436
645	gene37274	100332744	si:dkey-108k21.27		34.4297	32.1769	0	0	7.76086	1.75441	4.42363	9.71e-06	0.000146119
646	gene37276	100334933	si:ch73-36p18.2		17.8084	8.04423	0	0	6.39495	2.18143	2.93154	0.00337288	0.0250794
647	gene37277	100334868	si:ch73-36p18.1		30.868	22.9835	0.85183	2.45379	4.0186	1.2672	3.17125	0.00151784	0.012846
648	gene37278	101886781	si:ch73-36p18.4		9.49784	18.3868	0	0	6.50522	2.13184	3.05146	0.00227728	0.0180035
649	gene37301	553392	ano3		35.6169	36.7736	4.25915	8.99724	2.44626	0.92276	2.65103	0.00802477	0.0494576
650	gene37339	560309	si:ch211-113a14.16		26.1191	45.967	2.55549	4.90758	3.26891	1.0138	3.22442	0.00126227	0.0109931
651	gene37342	560527	si:ch211-113a14.19		15.434	48.2654	5.11098	0	3.65091	1.26363	2.88923	0.00386184	0.0280115
652	gene37345	100125271	zgc:173652	zgc:173652	125.846	72.3981	14.4811	14.7228	2.76247	0.593426	4.65512	3.24e-06	5.34e-05
653	gene37348	103909889	si:ch211-113a14.27		146.029	147.095	34.925	16.3586	2.51762	0.493412	5.10248	3.35e-07	6.56e-06
654	gene37636	108182240	cfap44		187.582	190.763	46.8507	63.7986	1.77282	0.381697	4.64458	3.41e-06	5.59e-05
655	gene37649	100535166	LOC100535166		123.472	66.6522	6.81464	8.17931	3.66285	0.67001	5.46686	4.58e-08	1.02e-06
656	gene37691	103909963	LOC103909963		9.49784	17.2376	0	0	6.44446	2.15396	2.99191	0.00277239	0.0212281
657	gene3788	550551	cbx7a	chromobox homolog 7a	2738.94	2552.32	313.474	284.64	3.14553	0.122855	25.6036	1.39e-144	3.07e-142
658	gene37996	337077	sdc3		180.459	279.25	42.5915	57.2551	2.2024	0.386186	5.70294	1.18e-08	2.8e-07
659	gene38007	100329719	slc9a3r1b		21.3701	41.3703	1.70366	3.27172	3.65308	1.13307	3.22407	0.00126383	0.0109991
660	gene38023	100537342	LOC100537342		72.421	58.608	17.0366	21.2662	1.77344	0.635042	2.79263	0.00522808	0.0357377
661	gene38086	101882030	muc5e		13.0595	29.8786	0.85183	0.817931	4.68561	1.56414	2.99564	0.00273866	0.0210117
662	gene3823	791518	hmox1a	heme oxygenase 1a	70.0466	75.8456	12.7775	12.269	2.54249	0.646261	3.93415	8.35e-05	0.001026
663	gene38264	100536252	LOC100536252		78.3572	85.039	9.37013	4.90758	3.52043	0.691942	5.08776	3.62e-07	7.05e-06
664	gene3828	100037333	zgc:162612	zgc:162612	92.6039	126.409	21.2958	6.54345	2.98054	0.619993	4.80737	1.53e-06	2.69e-05
665	gene38284	792623	dusp27		296.807	253.968	86.8867	103.059	1.53524	0.308729	4.97277	6.6e-07	1.22e-05
666	gene3829	100126123	hsp70.1		130998	130255	511.95	531.655	7.96732	0.0540839	147.314	0	0
667	gene3830	30671	hsp70.3	heat shock cognate 70-kd protein, tandem duplicate 3	99069.6	94790.9	300.696	329.626	8.26366	0.0660433	125.125	0	0
668	gene3836	406482	gdpd3a	glycerophosphodiester phosphodiesterase domain containing 3a	30.868	41.3703	5.96281	6.54345	2.53003	0.91661	2.7602	0.00577661	0.0385816
669	gene3873	378968	abat	4-aminobutyrate aminotransferase	199.455	284.996	49.4062	53.9834	2.2283	0.363607	6.12833	8.88e-10	2.37e-08
670	gene3925	566559	akt1s1		3296.94	3371.68	1153.38	1147.56	1.5352	0.0915978	16.7603	4.76e-63	5.49e-61
671	gene393	402985	grhprb	glyoxylate reductase/hydroxypyruvate reductase b	186.395	210.299	20.4439	31.0814	2.94282	0.423465	6.94938	3.67e-12	1.23e-10
672	gene39464	100037374	fgfbp2b	fibroblast growth factor binding protein 2b	13.0595	29.8786	0.85183	2.45379	3.69373	1.37931	2.67795	0.00740736	0.0466526
673	gene39473	336702	rpl9	ribosomal protein L9	1868.7	1878.9	528.135	432.685	1.96417	0.135752	14.4688	1.91e-47	1.88e-45
674	gene39502	337240	rps3a	ribosomal protein S3A	8175.27	8114.33	2440.49	2675.45	1.67069	0.0691826	24.149	7.65e-129	1.56e-126
675	gene39513	566878	sfrp2	secreted frizzled-related protein 2	188.77	167.78	57.9245	65.4345	1.53076	0.376277	4.06818	4.74e-05	0.000617621
676	gene39516	406327	fgg	fibrinogen gamma chain	85.4806	26.4311	5.96281	6.54345	3.16033	0.860863	3.67112	0.000241489	0.00263642
677	gene39601	100537580	si:dkey-117m1.4		52.2381	32.1769	7.66647	0	3.47017	1.09232	3.17687	0.00148875	0.0126368
678	gene39668	368671	homeza	homeobox and leucine zipper encoding a	198.267	205.703	58.7763	65.4345	1.70118	0.358612	4.74379	2.1e-06	3.6e-05
679	gene39764	563345	cntnap2b	contactin associated protein-like 2b	21.3701	25.2819	2.55549	0	4.20532	1.44126	2.91781	0.00352496	0.0259872
680	gene39899	751645	rnd2	Rho family GTPase 2	16.6212	25.2819	0	0	7.09264	1.92291	3.68848	0.000225595	0.00248346
681	gene3992	553552	zgc:109934	zgc:109934	70.0466	139.05	27.2586	42.5324	1.58267	0.544937	2.90431	0.00368063	0.0269563
682	gene39965	569084	cldni	claudin i	182.833	148.244	45.147	36.8069	2.01473	0.416685	4.83515	1.33e-06	2.37e-05
683	gene4003	791526	prl	prolactin	11.8723	14.9393	0	0	6.44828	2.1439	3.00774	0.002632	0.0203469
684	gene40036	561852	si:ch211-148f13.1		26.1191	22.9835	0	0	7.32094	1.85501	3.94657	7.93e-05	0.000980913
685	gene40105	431733	tspan9b	tetraspanin 9b	21.3701	19.536	0	0	7.05749	1.92793	3.66066	0.000251567	0.00272862
686	gene4020	557006	si:ch73-248e21.1		42.7403	25.2819	1.70366	0	5.33916	1.41633	3.76971	0.00016344	0.00187539
687	gene40226	568780	zgc:158343	zgc:158343	113.974	122.962	11.9256	17.9945	2.98336	0.540885	5.51571	3.47e-08	7.8e-07
688	gene40256	791580	hspb8	heat shock protein b8	65.2976	43.6687	3.40732	1.63586	4.43883	0.95317	4.65692	3.21e-06	5.29e-05
689	gene40335	541345	zgc:110340	zgc:110340	1971.99	2042.09	265.771	260.92	2.93016	0.132747	22.0733	5.71e-108	8.84e-106
690	gene40420	550346	cyr61l1	cysteine-rich, angiogenic inducer 61 like 1	43.9275	40.2212	10.222	5.72551	2.40177	0.848253	2.83144	0.00463396	0.0324738
691	gene40457	282672	fbp1b	fructose-1,6-bisphosphatase 1b	149.591	128.708	8.5183	17.1765	3.43313	0.538325	6.37744	1.8e-10	5.21e-09
692	gene40490	259183	tagln2	transgelin 2	86.6678	87.3374	13.6293	31.0814	1.95813	0.598717	3.27055	0.00107338	0.00957689
693	gene40507	30355	apoa1a	apolipoprotein A-Ia	9075.19	8891.18	1389.34	1406.02	2.68413	0.0670437	40.0356	0	0
694	gene4055	100137108	hspb9	heat shock protein, alpha-crystallin-related, 9	313.429	283.847	91.1458	93.2441	1.69545	0.295956	5.72873	1.01e-08	2.42e-07
695	gene40574	450085	golph3	golgi phosphoprotein 3	35.6169	36.7736	0	0	7.88108	1.73112	4.55259	5.3e-06	8.37e-05
696	gene40595	550134	ubb	ubiquitin B	6596.25	7508.72	1273.49	1591.69	2.29918	0.0994367	23.122	2.78e-118	5e-116
697	gene4067	797137	ier2a	immediate early response 2	1100.56	1161.82	379.916	358.254	1.61604	0.154111	10.4862	1e-25	6.25e-24
698	gene40769	559662	ppp1r27b	protein phosphatase 1, regulatory subunit 27b	7.12338	16.0885	0	0	6.24071	2.24992	2.77375	0.00554147	0.0373343
699	gene40775	100535653	si:dkey-31g6.6	si:dkey-31g6.6	195.893	152.84	46.8507	59.7089	1.70951	0.398175	4.29336	1.76e-05	0.000249992
700	gene40811	794176	igfbp2a	insulin-like growth factor binding protein 2a	387.037	587.229	174.625	149.681	1.58765	0.264391	6.00492	1.91e-09	4.96e-08
701	gene40916	30280	jak1	Janus kinase 1	99.7273	116.067	42.5915	31.8993	1.53548	0.487631	3.14887	0.00163904	0.0136987
702	gene40995	567419	oca2		194.706	260.863	77.5166	65.4345	1.67292	0.351002	4.76614	1.88e-06	3.25e-05
703	gene41020	794486	krt4	keratin 4	12598.9	12362.8	3836.64	4209.07	1.63326	0.0611585	26.7054	4.08e-157	9.93e-155
704	gene41022	393540	zgc:77517	zgc:77517	638.73	633.196	202.736	194.667	1.67845	0.202895	8.27248	1.31e-16	5.92e-15
705	gene41116	245702	igf1rb	insulin-like growth factor 1b receptor	162.651	188.465	19.5921	29.4455	2.83828	0.444326	6.38784	1.68e-10	4.89e-09
706	gene41179	393352	snx15	sorting nexin 15	90.2295	59.7572	18.7403	21.2662	1.90568	0.611119	3.11835	0.00181869	0.0149543
707	gene41211	790938	zgc:158423	zgc:158423	129.408	128.708	45.9988	41.7145	1.55742	0.439585	3.54294	0.000395693	0.00407096
708	gene41326	570191	aqp9b	aquaporin 9b	28.4935	13.7901	0	0	7.10479	1.92948	3.68224	0.000231194	0.00253468
709	gene41466	100148883	sema6bb		288.497	280.399	0	0	10.8553	1.48208	7.32437	2.4e-13	8.85e-12
710	gene41469	335278	si:rp71-61h23.4		42.7403	50.5638	10.222	11.451	2.10582	0.772002	2.72774	0.00637696	0.041597
711	gene4148	415190	zgc:86896	zgc:86896	132.97	172.376	28.9622	53.9834	1.87879	0.457947	4.10265	4.08e-05	0.000539031
712	gene41496	562496	col2a1a	collagen, type II, alpha 1a	92.6039	36.7736	1.70366	3.27172	4.69471	0.945284	4.96646	6.82e-07	1.26e-05
713	gene41500	567796	gpr37l1b		40.3658	51.7129	5.96281	11.451	2.40042	0.819561	2.92891	0.00340153	0.0252443
714	gene41690	402991	gadd45ga	growth arrest and DNA-damage-inducible, gamma a	953.346	956.115	224.883	228.203	2.07526	0.173344	11.9719	4.99e-33	3.81e-31
715	gene419	60636	pax5	paired box 5	112.787	82.7407	12.7775	31.8993	2.12693	0.592981	3.58684	0.000334714	0.00350528
716	gene41900	474328	crygm5	crystallin, gamma M5	26.1191	17.2376	0.85183	0	5.69435	1.87157	3.04256	0.00234578	0.0184706
717	gene42178	494042	slc43a2b	solute carrier family 43 (amino acid system L transporter), member 2b	422.654	457.372	51.1098	52.3476	3.08846	0.282086	10.9487	6.74e-28	4.53e-26
718	gene42225	492479	btg3	B-cell translocation gene 3	546.126	489.549	196.773	119.418	1.71269	0.265168	6.45887	1.05e-10	3.13e-09
719	gene42683	405772	hbbe2	hemoglobin beta embryonic-2	1495.91	1585.86	205.291	248.651	2.76245	0.155879	17.7217	2.85e-70	3.4e-68
720	gene42684	561790	hbae5	hemoglobin, alpha embryonic 5	353.795	249.371	5.96281	0	6.66505	1.84204	3.61829	0.000296556	0.00315226
721	gene42754	100000665	dusp3a		94.9784	59.7572	11.9256	33.5352	1.76435	0.655699	2.69079	0.00712821	0.0453217
722	gene42852	100272168	rn7sk	RNA, 7SK small nuclear	1286.96	1383.61	15.3329	11.451	6.64327	0.300652	22.0962	3.44e-108	5.39e-106
723	gene42936	110437862	LOC110437862		46.302	13.7901	0	3.27172	4.18477	1.33727	3.12932	0.00175209	0.0144626
724	gene43066	406548	col9a1b	collagen, type IX, alpha 1b	151.965	153.99	28.9622	34.3531	2.27206	0.437608	5.19199	2.08e-07	4.19e-06
725	gene43123	563392	nup62l	nucleoporin 62 like	68.8593	74.6965	16.1848	13.9048	2.25494	0.633659	3.55861	0.000372825	0.00386116
726	gene43170	171473	ccng1	cyclin G1	588.866	503.339	134.589	139.048	1.99664	0.231365	8.62982	6.14e-18	2.96e-16
727	gene43206	110438987	LOC110438987		11.8723	20.6852	0	0	6.72867	2.04436	3.29134	0.000997124	0.00897527
728	gene43207	58151	cxcl14	chemokine (C-X-C motif) ligand 14	690.968	869.926	289.622	247.833	1.53873	0.198923	7.73533	1.03e-14	4.22e-13
729	gene43283	436834	clic2	chloride intracellular channel 2	45.1147	43.6687	7.66647	6.54345	2.64407	0.83458	3.16815	0.00153414	0.0129469
730	gene43309	403045	egf	epidermal growth factor	33.2424	40.2212	0	0	7.90244	1.72838	4.57216	4.83e-06	7.69e-05
731	gene43365	445130	sh3bgr	SH3 domain binding glutamate-rich protein	15.434	17.2376	0	0	6.73337	2.03375	3.31082	0.000930221	0.00845565
732	gene434	100037374	fgfbp2b	fibroblast growth factor binding protein 2b	210.14	176.973	35.7769	28.6276	2.58829	0.407746	6.34779	2.18e-10	6.24e-09
733	gene43439	795414	relb		43.9275	42.5195	0	7.36138	3.54357	1.06723	3.32035	0.000899039	0.00822215
734	gene43560	101883024	LOC101883024		92.6039	24.1327	0	0	8.56967	1.67858	5.10532	3.3e-07	6.47e-06
735	gene43578	30486	rxrbb	retinoid x receptor, beta b	13.0595	13.7901	0	0	6.45019	2.1415	3.01199	0.00259542	0.0201173
736	gene43726	566404	edrf1		309.867	384.974	44.2952	53.9834	2.82105	0.318078	8.86907	7.38e-19	3.65e-17
737	gene43747	100003675	p4ha1b	prolyl 4-hydroxylase, alpha polypeptide I b	40.3658	72.3981	0	6.54345	4.09503	0.995217	4.11471	3.88e-05	0.000513923
738	gene43753	568155	bnip4	BCL2/adenovirus E1B interacting protein 4	48.6764	81.5915	21.2958	16.3586	1.79192	0.655768	2.73255	0.00628461	0.0412015
739	gene43765	795588	slc16a9a	solute carrier family 16, member 9a	73.6083	164.332	42.5915	37.6248	1.56963	0.517845	3.03107	0.00243686	0.0190844
740	gene43768	103909035	ank3a		138.906	57.4588	11.9256	10.6331	3.12163	0.650835	4.79635	1.62e-06	2.84e-05
741	gene43876	562452	rlf		79.5444	78.144	0	0	9.00424	1.58037	5.69754	1.22e-08	2.89e-07
742	gene44002	557701	shank3a		27.3063	11.4918	0	0	6.98059	1.97275	3.53851	0.000402397	0.00412541
743	gene44046	403016	rfx4	regulatory factor X, 4	96.1656	83.8899	16.1848	16.3586	2.46781	0.57911	4.26139	2.03e-05	0.000286028
744	gene44091	566696	si:ch211-216l23.1	si:ch211-216l23.1	85.4806	79.2932	16.1848	16.3586	2.33993	0.595942	3.92643	8.62e-05	0.00105612
745	gene44095	324940	aars	alanyl-tRNA synthetase	353.795	271.206	119.256	91.6082	1.56792	0.304685	5.14603	2.66e-07	5.25e-06
746	gene44195	571470	ppp1r15b	protein phosphatase 1, regulatory subunit 15B	37.9914	45.967	4.25915	2.45379	3.64836	0.966026	3.77666	0.000158943	0.00182827
747	gene44256	562188	myo5aa		70.0466	48.2654	12.7775	16.3586	2.02048	0.691867	2.92034	0.00349654	0.0258428
748	gene44326	336713	rpl30	ribosomal protein L30	15422.1	15122	4986.61	5225.76	1.58048	0.0529635	29.841	1.15e-195	4.01e-193
749	gene44542	678527	si:dkey-25e12.3	si:dkey-25e12.3	13.0595	9.19341	0	0	6.17895	2.26353	2.72978	0.00633761	0.041456
750	gene4461	57935	actb2	actin, beta 2	88348.9	88174	31629.3	29414.4	1.53197	0.0415849	36.8397	4.27e-297	2.7e-294
751	gene44665	570832	c7b		54.6126	64.3539	22.1476	11.451	1.82617	0.68885	2.65104	0.00802439	0.0494576
752	gene44709	492341	pcf11	PCF11 cleavage and polyadenylation factor subunit	529.505	390.72	106.479	108.785	2.09553	0.265677	7.88749	3.08e-15	1.29e-13
753	gene44763	406437	tpm4a	tropomyosin 4a	417.905	511.383	128.626	193.85	1.52625	0.266244	5.73253	9.89e-09	2.38e-07
754	gene44941	559122	cfhl4	complement factor H like 4	41.553	51.7129	5.11098	2.45379	3.62869	0.921612	3.93733	8.24e-05	0.00101354
755	gene44950	64260	vtg5	vitellogenin 5	24.9318	59.7572	0	0	8.10804	1.71593	4.72516	2.3e-06	3.9e-05
756	gene45033	570187	si:dkeyp-34c12.1	si:dkeyp-34c12.1	58.1743	81.5915	7.66647	6.54345	3.29927	0.723749	4.55858	5.15e-06	8.14e-05
757	gene4506	393489	zfand2a	zinc finger, AN1-type domain 2A	966.405	902.103	346.695	306.724	1.51605	0.170194	8.90776	5.21e-19	2.62e-17
758	gene45118	797433	krt8	keratin 8	897.546	850.39	189.958	208.572	2.13251	0.184496	11.5586	6.68e-31	4.91e-29
759	gene45331	553809	irak1bp1	interleukin-1 receptor-associated kinase 1 binding protein 1	49.8637	73.5473	17.8884	8.99724	2.20123	0.711061	3.09569	0.00196356	0.015926
760	gene45399	436772	sec61g	Sec61 translocon gamma subunit	2065.78	2060.47	688.279	747.589	1.5227	0.115963	13.1308	2.19e-39	1.96e-37
761	gene4540	101882899	LOC101882899		86.6678	12.6409	7.66647	1.63586	3.42095	1.05356	3.24704	0.00116611	0.0102402
762	gene45420	336568	rpl21	ribosomal protein L21	34220.7	34630.4	11106.2	12320.5	1.55525	0.0512498	30.3464	2.8e-202	1.04e-199
763	gene45470	100334289	map3k15		54.6126	71.2489	18.7403	14.7228	1.91228	0.659375	2.90014	0.00372999	0.0272581
764	gene45494	565402	col11a1a	collagen, type XI, alpha 1a	435.713	272.355	27.2586	22.9021	3.81995	0.371542	10.2813	8.55e-25	5.25e-23
765	gene45528	777754	wdr48a	WD repeat domain 48a	40.3658	41.3703	0	0	8.05624	1.70018	4.73847	2.15e-06	3.69e-05
766	gene45613	100001810	magi2b		29.6807	34.4753	0.85183	3.27172	3.95146	1.16131	3.40259	0.000667511	0.00638696
767	gene4570	562531	adgrl1a		410.782	388.422	131.182	142.32	1.54672	0.252425	6.12745	8.93e-10	2.38e-08
768	gene45705	100037374	fgfbp2b	fibroblast growth factor binding protein 2b	13.0595	29.8786	0.85183	2.45379	3.69373	1.37931	2.67795	0.00740736	0.0466526
769	gene45840	100000168	si:dkey-16l2.20		84.2933	21.8343	11.0738	4.08965	2.80968	0.901434	3.1169	0.00182763	0.0150226
770	gene45877	566596	si:dkey-153k10.9	si:dkey-153k10.9	205.391	202.255	0	3.27172	6.9359	0.828322	8.37343	5.6e-17	2.57e-15
771	gene45928	541345	zgc:110340	zgc:110340	100.915	103.426	16.1848	17.9945	2.57935	0.54935	4.69526	2.66e-06	4.46e-05
772	gene46296	569993	zgc:162944	zgc:162944	131.783	113.768	17.0366	65.4345	1.57181	0.570837	2.75352	0.00589586	0.0391578
773	gene46306	795575	si:dkey-57a22.15	si:dkey-57a22.15	193.518	188.465	54.5171	47.44	1.90597	0.377388	5.05043	4.41e-07	8.49e-06
774	gene46364	557649	dcbld2	discoidin, CUB and LCCL domain containing 2	51.0509	24.1327	8.5183	4.08965	2.57823	0.946011	2.72538	0.00642284	0.0418146
775	gene46365	557795	col8a1a	collagen, type VIII, alpha 1a	45.1147	85.039	6.81464	5.72551	3.37713	0.773928	4.36363	1.28e-05	0.00018779
776	gene46525	30112	svila	supervillin a	116.349	119.514	26.4067	41.7145	1.79048	0.48749	3.67284	0.000239868	0.00262117
777	gene46554	406454	epcam	epithelial cell adhesion molecule	90.2295	140.199	23.8512	27.8096	2.1571	0.515587	4.18377	2.87e-05	0.000389806
778	gene46659	794841	plin2	perilipin 2	97.3529	41.3703	12.7775	23.72	1.92397	0.692784	2.77715	0.00548379	0.0370631
779	gene46697	436710	gnb3a	guanine nucleotide binding protein (G protein), beta polypeptide 3a	26.1191	26.4311	4.25915	0	3.63669	1.3097	2.77672	0.00549098	0.037101
780	gene46704	100000242	zgc:92606	zgc:92606	421.467	376.93	112.442	110.421	1.84088	0.2615	7.0397	1.93e-12	6.63e-11
781	gene4694	393974	eif3g	eukaryotic translation initiation factor 3, subunit G	5234.5	5317.24	1838.25	1846.89	1.51769	0.0749455	20.2506	3.51e-91	4.77e-89
782	gene47002	559931	vtg2	vitellogenin 2	23.7446	55.1605	0.85183	0	6.56073	1.7125	3.83108	0.00012758	0.00150224
783	gene4702	30685	aanat2	arylalkylamine N-acetyltransferase 2	166.212	140.199	54.5171	41.7145	1.67146	0.418553	3.99342	6.51e-05	0.000824587
784	gene47039	321061	pdcd4b	programmed cell death 4b	3127.16	3156.79	989.827	983.971	1.67072	0.0951083	17.5665	4.44e-69	5.22e-67
785	gene47045	556556	rpl32	ribosomal protein L32	8548.06	8338.42	2483.09	2457.06	1.77325	0.0639244	27.7397	2.32e-169	6.53e-167
786	gene47051	406643	naa10	N(alpha)-acetyltransferase 10, NatA catalytic subunit	118.723	85.039	39.1842	31.8993	1.51947	0.505489	3.00593	0.0026477	0.0204412
787	gene4712	81538	hbbe1.1	hemoglobin beta embryonic-1.1	4300.15	4343.89	984.716	891.544	2.20416	0.0910217	24.2157	1.52e-129	3.12e-127
788	gene4717	100334599	LOC100334599		1193.17	1112.4	207.847	268.281	2.27483	0.176213	12.9096	3.97e-38	3.45e-36
789	gene4718	30601	hbae3	hemoglobin alpha embryonic-3	3353.92	3321.12	745.351	824.474	2.08786	0.100307	20.8147	3.18e-96	4.48e-94
790	gene47207	568780	zgc:158343	zgc:158343	113.974	122.962	11.9256	17.9945	2.98336	0.540885	5.51571	3.47e-08	7.8e-07
791	gene47354	798689	gria1a	glutamate receptor, ionotropic, AMPA 1a	102.102	59.7572	6.81464	15.5407	2.85224	0.683021	4.17592	2.97e-05	0.000402338
792	gene47358	140505	mt-rnr1		136949	140013	13053.4	12067.7	3.4628	0.0423506	81.7652	0	0
793	gene47360	140506	mt-rnr2		75955.4	77859	17344.1	15411.4	2.23145	0.0503719	44.2995	0	0
794	gene4745	797750	LOC797750		66.4849	68.9506	11.9256	20.4483	2.06296	0.653917	3.15477	0.00160624	0.0134727
795	gene4751	335409	socs3a	suppressor of cytokine signaling 3a	935.537	805.573	236.809	227.385	1.90718	0.184653	10.3284	5.24e-25	3.25e-23
796	gene4754	406650	timp2b	TIMP metallopeptidase inhibitor 2b	417.905	384.974	35.7769	26.1738	3.6979	0.32193	11.4867	1.54e-30	1.1e-28
797	gene4781	100535802	vwa3a		34.4297	14.9393	1.70366	1.63586	3.88543	1.30739	2.9719	0.00295959	0.0224126
798	gene4814	569386	pecam1	platelet/endothelial cell adhesion molecule 1	140.093	66.6522	25.5549	37.6248	1.70871	0.556694	3.06938	0.002145	0.0171431
799	gene4815	100332066	ppp1r27a		58.1743	26.4311	6.81464	7.36138	2.57624	0.882688	2.91863	0.00351575	0.0259438
800	gene4821	100302390	si:ch211-110e21.3	si:ch211-110e21.3	55.7998	87.3374	22.1476	22.9021	1.66822	0.610957	2.7305	0.0063239	0.0413778
801	gene4843	266962	jmjd6	jumonji domain containing 6	92.6039	131.006	27.2586	32.7172	1.89834	0.503461	3.77057	0.000162874	0.00186981
802	gene4844	337849	mettl23	methyltransferase like 23	81.9189	51.7129	16.1848	9.81517	2.36306	0.689779	3.42583	0.00061293	0.00593244
803	gene4849	767737	foxj1a	forkhead box J1a	162.651	218.343	46.8507	35.171	2.21697	0.40626	5.45701	4.84e-08	1.07e-06
804	gene5015	100330238	sypl1		48.6764	39.072	1.70366	5.72551	3.55535	0.959213	3.70653	0.000210118	0.00233537
805	gene5056	386825	ntf3	neurotrophin 3	27.3063	34.4753	6.81464	0.817931	3.02442	1.12257	2.69419	0.00705593	0.0449477
806	gene5061	101885512	LOC101885512	apoptosis facilitator Bcl-2-like protein 14	34.4297	75.8456	10.222	16.3586	2.05197	0.755887	2.71464	0.0066347	0.0427504
807	gene512	406327	fgg	fibrinogen gamma chain	116.349	127.559	13.6293	8.17931	3.48646	0.564996	6.17076	6.8e-10	1.85e-08
808	gene5126	797483	faxca		106.851	66.6522	23.8512	18.8124	2.02416	0.584459	3.46331	0.000533575	0.00525154
809	gene514	101883163	LOC101883163		60.5487	43.6687	9.37013	16.3586	2.016	0.744689	2.70718	0.00678582	0.0435439
810	gene5242	566596	si:dkey-153k10.9	si:dkey-153k10.9	334.799	359.692	132.886	54.8014	1.88932	0.362378	5.21369	1.85e-07	3.75e-06
811	gene5243	431733	tspan9b	tetraspanin 9b	21.3701	19.536	0	0	7.05749	1.92793	3.66066	0.000251567	0.00272862
812	gene5274	101885301	LOC101885301		13.0595	12.6409	0	0	6.38701	2.16769	2.94646	0.00321438	0.0240693
813	gene5342	324428	hmga2	high mobility group AT-hook 2	40.3658	35.6245	2.55549	2.45379	3.92331	1.04229	3.76411	0.000167141	0.00190756
814	gene539	100317614	arhgef38		100.915	71.2489	5.96281	5.72551	3.8806	0.700288	5.54143	3e-08	6.83e-07
815	gene5454	101882092	LOC101882092		84.2933	56.3096	0	0.817931	7.39727	1.59159	4.64771	3.36e-06	5.52e-05
816	gene5456	407729	caprin2	caprin family member 2	37.9914	41.3703	6.81464	8.17931	2.40341	0.861054	2.79124	0.00525065	0.0358292
817	gene5468	373082	gys2	glycogen synthase 2	41.553	54.0113	11.0738	3.27172	2.74071	0.864277	3.1711	0.00151862	0.012846
818	gene5486	101884203	LOC101884203		46.302	36.7736	0	9.81517	3.07341	1.08438	2.83424	0.00459344	0.0322575
819	gene5538	564348	lepb	leptin b	41.553	41.3703	7.66647	0.817931	3.29703	1.01155	3.2594	0.00111649	0.00986742
820	gene5624	406280	itih2	inter-alpha-trypsin inhibitor heavy chain 2	94.9784	83.8899	5.96281	7.36138	3.74524	0.669362	5.59524	2.2e-08	5.07e-07
821	gene5637	556605	lamb1b	laminin, beta 1b	47.4892	70.0997	6.81464	17.1765	2.29056	0.748414	3.06055	0.00220934	0.0175494
822	gene5774	100034534	si:dkey-23a23.2		117.536	116.067	40.036	40.8965	1.52919	0.459505	3.32791	0.000875015	0.0080465
823	gene60	64613	atp1a1a.2	ATPase, Na+/K+ transporting, alpha 1a polypeptide, tandem duplicate 2	30.868	66.6522	10.222	10.6331	2.22591	0.798816	2.78651	0.00532793	0.0362086
824	gene667	100006043	klf5a		24.9318	27.5802	0	0.817931	5.97822	1.80262	3.31641	0.000911821	0.00832602
825	gene934	325423	fstl1a	follistatin-like 1a	73.6083	127.559	19.5921	30.2634	2.01179	0.560845	3.58708	0.000334401	0.00350357
826	gene942	100332340	LOC100332340		62.9232	44.8179	14.4811	8.99724	2.19949	0.742437	2.96253	0.00305122	0.0230394
827	gene946	795785	cxcl18b	chemokine (C-X-C motif) ligand 18b	79.5444	66.6522	5.11098	0	4.8552	0.92393	5.25494	1.48e-07	3.05e-06
828	gene998	796739	mast1a		122.285	75.8456	36.6287	22.0841	1.75557	0.550109	3.19132	0.00141627	0.0121225

## Sheet: AVM_CK_Down
Index	Row.names	Gene_ID	Gene_symbol	Gene_description	AVM.rep1	AVM.rep2	CK.rep1	CK.rep2	log2FoldChange	lfcSE	stat	pvalue	padj
1	gene11794	103910897	LOC103910897		0	0	14.4811	13.9048	-6.04564	2.10211	-2.87599	0.00402762	0.0289892
2	gene121	58143	mylz3	myosin, light polypeptide 3, skeletal muscle	10561.6	11234.3	44303.7	53711.1	-2.16894	0.145094	-14.9485	1.59317e-50	1.64851e-48
3	gene12507	108183496	LOC108183496		0	0	13.6293	16.3586	-6.12501	2.07281	-2.95493	0.00312737	0.0235156
4	gene12832	567114	ythdc2		14.2468	9.19341	75.8129	102.241	-2.92758	0.645415	-4.53597	5.73386e-06	8.981e-05
5	gene12930	399546	pxna	paxillin a	33.2424	26.4311	95.405	94.88	-1.67369	0.528787	-3.16516	0.00154998	0.0130617
6	gene13345	81882	dhfr	dihydrofolate reductase	53.4253	20.6852	143.107	140.684	-1.93952	0.502141	-3.86249	0.000112235	0.00133568
7	gene13448	793663	timm8b	translocase of inner mitochondrial membrane 8 homolog B (yeast)	28.4935	21.8343	73.2574	78.5213	-1.5934	0.586445	-2.71706	0.00658652	0.0425251
8	gene13460	394048	h2afx	H2A histone family, member X	48.6764	67.8014	207.847	215.116	-1.85947	0.371746	-5.00199	5.6742e-07	1.06665e-05
9	gene13516	246275	myhz2	myosin, heavy polypeptide 2, fast muscle specific	1120.75	1172.16	10013.3	11330	-3.21843	0.0783268	-41.0898	0	0
10	gene13519	100008070	ns:zf-e68		341.922	442.433	7275.48	8038.62	-4.2859	0.103728	-41.3187	0	0
11	gene13520	799300	myhz1.2	myosin, heavy polypeptide 1.2, skeletal muscle	1577.83	1277.88	13855	14946	-3.3348	0.0809641	-41.1886	0	0
12	gene13521	58142	myhz1.1	myosin, heavy polypeptide 1.1, skeletal muscle	7283.66	7122.59	66188.9	69198.6	-3.23238	0.0419613	-77.0325	0	0
13	gene13577	562607	tnpo1		0	0	359.472	0	-23.1305	4.78525	-4.83371	1.34013e-06	2.385e-05
14	gene13683	114457	atp1b2b	ATPase, Na+/K+ transporting, beta 2b polypeptide	30.868	14.9393	74.9611	79.3393	-1.7542	0.61722	-2.8421	0.00448173	0.0316345
15	gene13719	100125912	prkg2	protein kinase, cGMP-dependent, type II	24.9318	28.7294	69.8501	85.0648	-1.52933	0.576215	-2.65409	0.0079522	0.0492354
16	gene13732	568180	hspb3	heat shock protein, alpha-crystallin-related, b3	0	0	12.7775	22.9021	-6.37601	1.99431	-3.19709	0.0013882	0.0119
17	gene14043	799492	ckmt2b	creatine kinase, mitochondrial 2b (sarcomeric)	379.914	460.82	1290.52	1308.69	-1.62786	0.153691	-10.5918	3.25295e-26	2.07276e-24
18	gene14061	556083	si:ch211-117c19.1		29.6807	18.3868	92.8495	92.4262	-1.94809	0.563288	-3.45843	0.000543328	0.0053363
19	gene14090	550406	grk1b	G protein-coupled receptor kinase 1 b	499.824	438.985	2422.61	2265.67	-2.32054	0.12462	-18.621	2.17129e-77	2.72987e-75
20	gene14095	325735	zmynd19	zinc finger, MYND-type containing 19	87.855	63.2047	247.031	183.216	-1.5106	0.367324	-4.11245	3.9148e-05	0.000518548
21	gene14199	436974	tmem136b	transmembrane protein 136b	9.49784	5.74588	68.1464	66.2524	-3.1428	0.752507	-4.17644	2.9611e-05	0.000401656
22	gene14359	100321354	si:dkey-273o13.3		33.2424	5.74588	188.254	202.029	-3.32926	0.547117	-6.08509	1.16423e-09	3.07634e-08
23	gene14360	559398	cdca5	cell division cycle associated 5	35.6169	34.4753	125.219	100.605	-1.68774	0.488845	-3.45252	0.000555384	0.00544556
24	gene14408	791612	mat2ab	methionine adenosyltransferase II, alpha b	45.1147	42.5195	220.624	187.306	-2.21882	0.388421	-5.71239	1.11397e-08	2.65548e-07
25	gene14411	664685	smtnb		45.1147	29.8786	144.811	139.048	-1.92162	0.456285	-4.21145	2.53737e-05	0.000349243
26	gene14458	445486	ak1	adenylate kinase 1	3830	3873.87	11653	12996.9	-1.67797	0.0652209	-25.7274	5.76844e-146	1.29707e-143
27	gene14528	393486	lgals2b	lectin, galactoside-binding, soluble, 2b	167.399	131.006	413.138	469.492	-1.56532	0.254747	-6.14459	8.01685e-10	2.15735e-08
28	gene14648	799340	si:ch211-207j7.2		9.49784	14.9393	70.7019	88.3365	-2.70045	0.66095	-4.08571	4.39416e-05	0.000575671
29	gene14655	393860	gcdha	glutaryl-CoA dehydrogenase a	18.9957	27.5802	112.442	98.1517	-2.17532	0.540218	-4.02675	5.65528e-05	0.000725843
30	gene14770	566409	mcm6	minichromosome maintenance complex component 6	155.527	108.023	495.765	398.332	-1.76313	0.273344	-6.4502	1.117e-10	3.30647e-09
31	gene14788	393779	rprmb	reprimo, TP53 dependent G2 arrest mediator candidate b	39.1786	44.8179	149.07	156.225	-1.86141	0.426969	-4.35958	1.30312e-05	0.000190936
32	gene14806	30452	etv5b	ets variant 5b	1.18723	17.2376	61.3318	43.3503	-2.50048	0.921499	-2.7135	0.00665774	0.0428194
33	gene14820	100334274	si:ch73-23l24.1		77.1699	76.9948	370.546	423.688	-2.36523	0.284762	-8.30599	9.89884e-17	4.50359e-15
34	gene1486	566845	mylk4a		23.7446	18.3868	149.922	140.684	-2.78722	0.490259	-5.6852	1.30662e-08	3.09265e-07
35	gene14913	393346	stx8	syntaxin 8	0	0	20.4439	4.90758	-5.88172	2.2199	-2.64955	0.00805998	0.0496399
36	gene15005	323285	scinla	scinderin like a	383.475	433.239	1345.89	1267.79	-1.67778	0.150076	-11.1795	5.13619e-29	3.6069e-27
37	gene15041	567734	dtymk	deoxythymidylate kinase (thymidylate kinase)	14.2468	12.6409	50.258	69.5241	-2.15615	0.708325	-3.04402	0.00233443	0.0183931
38	gene15095	436981	pde6d	phosphodiesterase 6D, cGMP-specific, rod, delta	8.31061	21.8343	63.8873	59.7089	-2.03267	0.71852	-2.82897	0.0046698	0.0326564
39	gene15096	436954	phb2b	prohibitin 2b	0	2.29835	21.2958	26.1738	-4.35389	1.531	-2.84383	0.00445754	0.0314887
40	gene15139	114421	angptl3	angiopoietin-like 3	43.9275	34.4753	166.107	149.681	-2.01071	0.431376	-4.66114	3.14464e-06	5.20434e-05
41	gene15278	565809	tns2b		17.8084	49.4146	93.7013	115.328	-1.63456	0.56548	-2.89057	0.00384549	0.0279189
42	gene15360	559302	ccdc36	coiled-coil domain containing 36	36.8041	42.5195	144.811	140.684	-1.84714	0.440575	-4.19257	2.75817e-05	0.000376092
43	gene15381	100034402	tgfa	transforming growth factor, alpha	35.6169	36.7736	162.7	159.496	-2.15393	0.428885	-5.02215	5.10966e-07	9.68309e-06
44	gene15387	368924	fkbp5	FK506 binding protein 5	204.204	245.924	2068.24	2050.55	-3.1929	0.144461	-22.1022	3.01023e-108	4.78872e-106
45	gene15390	30503	opn1mw1	opsin 1 (cone pigments), medium-wave-sensitive, 1	9726.98	9307.18	34741	31995.8	-1.80992	0.0508071	-35.6233	6.0971e-278	3.56452e-275
46	gene15394	368919	synpr	synaptoporin	22.5574	14.9393	63.0354	74.4317	-1.87575	0.643281	-2.91591	0.00354652	0.0261121
47	gene15396	447911	rsg1	REM2 and RAB-like small GTPase 1	0	5.74588	37.4805	28.6276	-3.51329	1.19975	-2.92837	0.00340749	0.0252805
48	gene15425	140428	gnat1	guanine nucleotide binding protein (G protein), alpha transducing activity polypeptide 1	737.27	736.622	2280.35	2062.82	-1.55903	0.11737	-13.2831	2.903e-40	2.6415e-38
49	gene15486	541504	igfn1.1	immunoglobulin-like and fibronectin type III domain containing 1, tandem duplicate 1	108.038	128.708	478.729	499.756	-2.04665	0.2488	-8.22611	1.93391e-16	8.66368e-15
50	gene1557	447835	cx47.1	connexin 47.1	5.93615	12.6409	88.5903	62.1627	-3.01682	0.719313	-4.19402	2.74048e-05	0.000374117
51	gene15608	101883575	si:ch211-161c3.5		14.2468	4.5967	60.4799	44.1683	-2.47709	0.823053	-3.00963	0.00261564	0.0202539
52	gene15762	101883658	si:cabz01102082.1		2.37446	0	42.5915	40.8965	-5.15331	1.33826	-3.85076	0.000117752	0.00139495
53	gene16079	791214	zgc:158785	zgc:158785	49.8637	26.4311	93.7013	127.597	-1.53821	0.516906	-2.9758	0.00292222	0.0221727
54	gene16128	100009626	sv2ba	synaptic vesicle glycoprotein 2Ba	18.9957	13.7901	65.5909	88.3365	-2.23258	0.636017	-3.51025	0.000447687	0.00450286
55	gene16308	492517	zgc:103586	zgc:103586	3.56169	6.89506	57.0726	44.9862	-3.28319	0.883225	-3.71728	0.000201379	0.00225
56	gene1632	557127	si:dkey-119f1.1	si:dkey-119f1.1	0	0	23.8512	31.0814	-6.99836	1.81269	-3.86076	0.000113037	0.00134454
57	gene1641	394124	cdc14aa	cell division cycle 14Aa	37.9914	28.7294	118.404	98.9696	-1.70463	0.502506	-3.39226	0.000693193	0.00660837
58	gene16413	566923	haus3	HAUS augmin-like complex, subunit 3	2.37446	17.2376	58.7763	49.0758	-2.45395	0.863563	-2.84166	0.00448792	0.0316687
59	gene16483	100147904	LOC100147904		1.18723	1.14918	57.9245	58.0731	-5.63396	1.24969	-4.5083	6.53502e-06	0.000101175
60	gene16580	30324	tpma	alpha-tropomyosin	11027	10734.5	37044.4	38750.3	-1.80037	0.0439557	-40.9588	0	0
61	gene16780	100003572	tnnt3b	troponin T type 3b (skeletal, fast)	6139.17	5735.54	25740.6	26941.8	-2.14956	0.0513784	-41.8379	0	0
62	gene16961	100001423	fjx1		36.8041	27.5802	105.627	80.1572	-1.52936	0.535273	-2.85716	0.00427453	0.030457
63	gene16967	322626	hsd17b12b	hydroxysteroid (17-beta) dehydrogenase 12b	77.1699	73.5473	204.439	233.11	-1.53788	0.345009	-4.45752	8.29129e-06	0.000126022
64	gene17035	568585	trip4	thyroid hormone receptor interactor 4	4.74892	4.5967	45.9988	28.6276	-2.99706	0.99062	-3.02543	0.00248277	0.0193855
65	gene17082	768195	dpep1	dipeptidase 1 (renal)	0	0	11.9256	21.2662	-6.27173	2.02923	-3.0907	0.00199689	0.0160803
66	gene17126	553326	hacd1	3-hydroxyacyl-CoA dehydratase 1	86.6678	65.503	330.51	336.17	-2.13229	0.306245	-6.96271	3.33797e-12	1.12801e-10
67	gene17176	100330558	smim20	small integral membrane protein 20	45.1147	43.6687	138.848	112.874	-1.50334	0.452999	-3.31864	0.000904575	0.00826631
68	gene1718	393237	imp3	IMP3, U3 small nucleolar ribonucleoprotein, homolog (yeast)	17.8084	9.19341	60.4799	54.8014	-2.09617	0.727108	-2.88289	0.00394047	0.0284319
69	gene17263	393873	myoz2a	myozenin 2a	46.302	42.5195	130.33	138.23	-1.59658	0.43977	-3.6305	0.000282869	0.00301911
70	gene17285	81540	tyms	thymidylate synthetase	40.3658	22.9835	155.033	151.317	-2.27574	0.465632	-4.88744	1.02157e-06	1.8476e-05
71	gene17472	100333880	LOC100333880		2.37446	3.44753	36.6287	29.4455	-3.50209	1.11596	-3.1382	0.00169989	0.0141417
72	gene17580	393867	ampd1	adenosine monophosphate deaminase 1 (isoform M)	1383.12	1604.25	4303.45	4231.97	-1.51426	0.0924502	-16.3792	2.6915e-60	3.04061e-58
73	gene177	101885851	si:dkeyp-57d7.4		32.0552	31.0278	143.107	170.13	-2.31223	0.446713	-5.17608	2.26591e-07	4.54445e-06
74	gene17714	567359	cenph	centromere protein H	3.56169	4.5967	27.2586	37.6248	-2.9905	1.05393	-2.83748	0.00454712	0.0319802
75	gene17715	322059	pola2	polymerase (DNA directed), alpha 2	21.3701	18.3868	97.9605	92.4262	-2.26017	0.56493	-4.0008	6.31275e-05	0.000801432
76	gene17751	566722	fsd1	fibronectin type III and SPRY domain containing 1	16.6212	40.2212	77.5166	98.1517	-1.62586	0.59328	-2.74046	0.00613528	0.0403696
77	gene17759	100148883	sema6bb		0	0	312.622	247.015	-10.3467	1.48432	-6.97071	3.15351e-12	1.06722e-10
78	gene17805	492797	haus5	HAUS augmin-like complex, subunit 5	23.7446	17.2376	67.2946	64.6165	-1.68743	0.636477	-2.6512	0.00802052	0.0494576
79	gene17822	100006303	gls2a		20.1829	24.1327	206.995	255.194	-3.38178	0.424237	-7.97144	1.56835e-15	6.7049e-14
80	gene17880	334135	mapre1a	microtubule-associated protein, RP/EB family, member 1a	29.6807	20.6852	88.5903	68.7062	-1.64376	0.588632	-2.79251	0.00523013	0.0357413
81	gene17904	565483	zgc:195245	zgc:195245	33.2424	48.2654	190.81	121.054	-1.93441	0.458158	-4.22215	2.41988e-05	0.000335043
82	gene1818	561648	olfm3b		0	0	16.1848	26.9917	-6.65111	1.90818	-3.48557	0.000491089	0.00488063
83	gene18220	557875	smarcad1a	SWI/SNF-related, matrix-associated actin-dependent regulator of chromatin, subfamily a, containing DEAD/H box 1 a	42.7403	48.2654	136.293	129.233	-1.54441	0.439966	-3.51029	0.000447613	0.00450286
84	gene1838	566120	grk7a	G protein-coupled receptor kinase 7a	838.184	802.125	3621.98	3643.06	-2.14716	0.0958486	-22.4015	3.80154e-111	6.21672e-109
85	gene1840	100002203	si:dkeyp-13a3.10		18.9957	9.19341	57.9245	67.8882	-2.16068	0.707382	-3.05448	0.00225452	0.0178503
86	gene1842	777765	gk5	glycerol kinase 5 (putative)	11.8723	10.3426	40.036	60.5269	-2.17941	0.777328	-2.80372	0.00505174	0.0348415
87	gene18476	557648	mapkapk2b	mitogen-activated protein kinase-activated protein kinase 2b	21.3701	42.5195	86.0349	101.423	-1.55131	0.554089	-2.79976	0.0051141	0.0351533
88	gene18519	569819	asphd2	aspartate beta-hydroxylase domain containing 2	86.6678	80.4423	275.141	301.816	-1.788	0.309747	-5.77245	7.81252e-09	1.90308e-07
89	gene18525	334203	rnf34a	ring finger protein 34a	46.302	116.067	216.365	256.012	-1.53908	0.407345	-3.77831	0.000157894	0.0018171
90	gene18635	101883998	gpr153		18.9957	29.8786	80.072	74.4317	-1.65909	0.593905	-2.79352	0.00521371	0.0356499
91	gene18666	567953	zgc:195023	zgc:195023	1.18723	9.19341	40.8879	40.0786	-2.9565	1.00398	-2.94478	0.00323186	0.0241924
92	gene18739	564741	cep78		3.56169	0	34.925	26.9917	-4.13311	1.31417	-3.14504	0.00166064	0.0138644
93	gene18797	101882601	mmp23ba		11.8723	13.7901	47.7025	62.1627	-2.09773	0.731481	-2.86778	0.00413356	0.0296241
94	gene18805	30295	rho	rhodopsin	10808.5	10546	45423.8	43254.6	-2.05406	0.0435285	-47.1888	0	0
95	gene18818	30459	exorh	extra-ocular rhodopsin	98.5401	155.139	367.991	355.8	-1.51145	0.29208	-5.1748	2.28159e-07	4.56416e-06
96	gene18911	550236	cdca7a	cell division cycle associated 7a	91.4167	139.05	402.916	413.873	-1.82426	0.281763	-6.47444	9.51619e-11	2.83485e-09
97	gene18913	559170	rapgef4		27.3063	16.0885	68.1464	89.1544	-1.85982	0.611694	-3.04044	0.0023623	0.0185751
98	gene19007	564737	si:ch211-214p13.3		10.6851	6.89506	45.147	49.8938	-2.43647	0.818119	-2.97814	0.00290002	0.0220328
99	gene1904	386613	pdca	phosducin a	45.1147	55.1605	328.806	370.523	-2.8012	0.320936	-8.72821	2.58727e-18	1.26841e-16
100	gene19052	565294	znf804a	zinc finger protein 804A	23.7446	22.9835	84.3312	76.0676	-1.77929	0.580175	-3.06682	0.00216347	0.0172597
101	gene19082	100535324	mpp4a		42.7403	17.2376	124.367	107.967	-1.95606	0.542253	-3.60728	0.000309419	0.00326967
102	gene19152	100000148	tmprss3a		16.6212	10.3426	97.1086	90.7903	-2.80296	0.61417	-4.56381	5.02332e-06	7.97491e-05
103	gene19257	566928	neb		115.161	91.9341	276.845	344.349	-1.58557	0.303689	-5.22105	1.77912e-07	3.61466e-06
104	gene19295	394070	trim63b	tripartite motif containing 63b	40.3658	39.072	127.775	134.141	-1.72136	0.451472	-3.81277	0.000137419	0.00160037
105	gene19304	407677	lrrfip1a		170.961	221.791	709.575	497.302	-1.61874	0.246058	-6.5787	4.74571e-11	1.4526e-09
106	gene19334	100003889	zeb2a	zinc finger E-box binding homeobox 2a	134.157	168.929	340.732	534.927	-1.53049	0.285674	-5.35746	8.43993e-08	1.79589e-06
107	gene1959	556635	zgc:161973	zgc:161973	7.12338	9.19341	59.6281	53.1655	-2.78795	0.780707	-3.57106	0.000355541	0.00370019
108	gene19647	606585	obsl1b		10.6851	8.04423	63.0354	74.4317	-2.87723	0.717752	-4.00867	6.10619e-05	0.000776894
109	gene19659	100001684	ttn.1		2085.96	2153.56	8709.11	8059.07	-1.98362	0.070879	-27.9861	2.40041e-172	7.01671e-170
110	gene19678	557858	dnajc10	DnaJ (Hsp40) homolog, subfamily C, member 10	14.2468	9.19341	51.1098	53.1655	-2.15497	0.757044	-2.84656	0.0044194	0.0312925
111	gene20047	796461	nrg1	neuregulin 1	42.7403	17.2376	96.2568	81.7931	-1.57179	0.587091	-2.67725	0.0074229	0.0467253
112	gene20069	561469	atp6v0a2a		9.49784	60.9063	137.145	180.763	-2.17192	0.595112	-3.6496	0.000262646	0.0028291
113	gene2024	563472	si:rp71-39b20.4		90.2295	71.2489	291.326	247.833	-1.73991	0.326404	-5.33054	9.79202e-08	2.06853e-06
114	gene20266	336380	si:dkey-242g16.2		22.5574	28.7294	84.3312	83.4289	-1.70898	0.565194	-3.0237	0.00249703	0.0194708
115	gene20340	103911742	LOC103911742		20.1829	28.7294	81.7757	69.5241	-1.62793	0.594975	-2.73613	0.0062167	0.0408249
116	gene20373	446130	si:ch211-237l4.6	si:ch211-237l4.6	45.1147	40.2212	209.55	249.469	-2.42795	0.376987	-6.44042	1.19147e-10	3.52243e-09
117	gene20409	100333060	pitpnab		70.0466	44.8179	429.322	437.593	-2.91795	0.302832	-9.63555	5.65884e-22	3.17343e-20
118	gene20696	324710	ubl3a	ubiquitin-like 3a	66.4849	35.6245	188.254	185.67	-1.87438	0.416099	-4.50465	6.64821e-06	0.000102755
119	gene20760	83776	cry5	cryptochrome circadian clock 5	37.9914	25.2819	97.9605	87.5186	-1.55261	0.536436	-2.89431	0.00379989	0.0276393
120	gene20876	393511	stc1l	stanniocalcin 1, like	41.553	11.4918	188.254	152.953	-2.6891	0.525123	-5.1209	3.04078e-07	5.98558e-06
121	gene2090	767653	elovl8a	ELOVL fatty acid elongase 8a	7.12338	12.6409	51.1098	58.891	-2.47438	0.770994	-3.20934	0.0013304	0.01151
122	gene21124	795788	ccl25b	chemokine (C-C motif) ligand 25b	23.7446	26.4311	82.6275	90.7903	-1.78895	0.559405	-3.19794	0.00138412	0.0118781
123	gene21192	334269	myom2a	myomesin 2a	667.223	607.914	1813.55	1951.58	-1.56236	0.125436	-12.4554	1.30656e-35	1.07584e-33
124	gene21341	100329998	fam19a1		0	3.44753	40.036	26.9917	-4.26686	1.29127	-3.3044	0.000951815	0.00862721
125	gene21384	564852	pfkfb2b		56.987	45.967	204.439	152.953	-1.79587	0.405152	-4.4326	9.31045e-06	0.000140649
126	gene21387	562845	rhol	rhodopsin, like	32.0552	12.6409	171.218	125.143	-2.7323	0.528254	-5.17232	2.31202e-07	4.62108e-06
127	gene21450	406338	chia.2	chitinase, acidic.2	122.285	52.8621	276.845	272.371	-1.6505	0.376371	-4.38529	1.15833e-05	0.000171658
128	gene21504	30435	opn1sw2	opsin 1 (cone pigments), short-wave-sensitive 2	5646.47	5946.99	17161.8	16761.9	-1.54888	0.0521985	-29.6729	1.71949e-193	5.91328e-191
129	gene21507	436716	opn1lw2	opsin 1 (cone pigments), long-wave-sensitive, 2	477.266	318.322	5130.57	5175.87	-3.69572	0.284083	-13.0093	1.08331e-38	9.59595e-37
130	gene21529	445379	rbm12	RNA binding motif protein 12	33.2424	31.0278	131.182	150.499	-2.13223	0.459635	-4.63896	3.50166e-06	5.73835e-05
131	gene21586	492331	ace2	angiotensin I converting enzyme 2	22.5574	12.6409	75.8129	92.4262	-2.2592	0.61794	-3.65602	0.000256165	0.00276822
132	gene2161	108179762	LOC108179762		0	0	14.4811	10.6331	-5.86877	2.17688	-2.69595	0.00701885	0.0447236
133	gene2168	110437736	LOC110437736		0	11.4918	41.7397	52.3476	-3.02555	1.02141	-2.96212	0.00305527	0.0230625
134	gene21704	557518	tkta		56.987	42.5195	146.515	180.763	-1.71873	0.416545	-4.12615	3.68879e-05	0.000491244
135	gene21721	791186	zgc:158258	zgc:158258	4.74892	11.4918	65.5909	67.0703	-3.02601	0.760312	-3.97995	6.89291e-05	0.000864756
136	gene2175	101882676	rp1		34.4297	25.2819	126.923	128.415	-2.09743	0.483913	-4.33431	1.46217e-05	0.00021172
137	gene21798	100534909	LOC100534909		157.902	221.791	609.91	515.296	-1.56633	0.239532	-6.53912	6.18817e-11	1.87449e-09
138	gene21876	780836	opn6a	opsin 6, group member a	35.6169	78.144	213.809	180.763	-1.79225	0.424099	-4.22601	2.37872e-05	0.000330126
139	gene21889	327590	tk1	thymidine kinase 1, soluble	1.18723	9.19341	35.7769	37.6248	-2.81538	1.03625	-2.7169	0.00658956	0.0425329
140	gene2189	559018	clul1	clusterin-like 1 (retinal)	93.7912	45.967	428.471	437.593	-2.63392	0.321099	-8.20282	2.34808e-16	1.0479e-14
141	gene21927	792903	rcvrnb	recoverin b	21.3701	9.19341	61.3318	58.0731	-1.9685	0.716596	-2.74702	0.00601392	0.0397613
142	gene22	564152	grk1a	G protein-coupled receptor kinase 1 a	20.1829	14.9393	116.701	108.785	-2.68385	0.549541	-4.8838	1.04061e-06	1.88057e-05
143	gene22038	101883577	si:dkey-94f20.4		27.3063	5.74588	91.1458	94.062	-2.49072	0.674067	-3.69505	0.000219841	0.00242499
144	gene22079	493602	asah2	N-acylsphingosine amidohydrolase 2	0	0	19.5921	6.54345	-5.92579	2.18228	-2.71542	0.00661925	0.0426657
145	gene22150	751759	zgc:152977		9.49784	9.19341	43.4433	45.8041	-2.25563	0.818991	-2.75415	0.00588445	0.0391043
146	gene22209	447930	mylpfb	myosin light chain, phosphorylatable, fast skeletal muscle b	2239.12	2217.91	9385.47	10486.7	-2.15668	0.0717514	-30.0576	1.73485e-198	6.33896e-196
147	gene22233	564159	ankrd1b	ankyrin repeat domain 1b (cardiac muscle)	47.4892	60.9063	666.131	733.684	-3.68945	0.257283	-14.34	1.23017e-46	1.20366e-44
148	gene2227	336770	abcf2a	ATP-binding cassette, sub-family F (GCN20), member 2a	225.574	187.316	613.318	567.644	-1.51656	0.216555	-7.00309	2.50373e-12	8.54742e-11
149	gene22284	58028	pvalb2	parvalbumin 2	7866.59	7812.1	28378.7	29013.6	-1.87208	0.0441441	-42.4083	0	0
150	gene22314	559273	ep300a		0	0	13.6293	21.2662	-6.34386	2.00055	-3.17105	0.00151888	0.012846
151	gene22376	335716	nme2a	NME/NM23 nucleoside diphosphate kinase 2a	197.08	202.255	1063.08	1051.04	-2.40427	0.175133	-13.7283	6.87441e-43	6.41332e-41
152	gene2241	327574	klhl18	kelch-like family member 18	21.3701	16.0885	63.8873	78.5213	-1.92783	0.633018	-3.04545	0.00232332	0.018324
153	gene22451	436720	myoz1b	myozenin 1b	442.837	448.179	1485.59	1511.54	-1.75004	0.137399	-12.7369	3.68653e-37	3.16946e-35
154	gene2248	352918	opn4.1	opsin 4.1	344.297	301.084	1109.08	967.612	-1.68631	0.17188	-9.81093	1.01034e-22	5.84821e-21
155	gene22505	449656	osbpl7	oxysterol binding protein-like 7	369.229	512.533	1377.41	1379.03	-1.64363	0.165347	-9.94052	2.77364e-23	1.6338e-21
156	gene22559	335789	crygmx	crystallin, gamma MX	115.161	201.106	758.981	754.132	-2.2568	0.24298	-9.28803	1.57177e-20	8.43023e-19
157	gene2257	321724	atp6v0b	ATPase, H+ transporting, lysosomal V0 subunit b	149.591	127.559	453.174	485.033	-1.7598	0.245813	-7.15908	8.12215e-13	2.88219e-11
158	gene22582	557886	hlfb	hepatic leukemia factor b	117.536	93.0833	480.432	413.055	-2.08545	0.26779	-7.78762	6.82835e-15	2.82621e-13
159	gene22595	559001	fasn		23.7446	19.536	68.1464	80.9751	-1.7855	0.605574	-2.94845	0.00319376	0.0239532
160	gene22631	58085	prph2a	peripherin 2a (retinal degeneration, slow)	1691.8	1767.43	5147.61	4985.29	-1.55039	0.0789232	-19.6442	6.47573e-86	8.50758e-84
161	gene22645	100537012	baiap2b		0	10.3426	44.2952	66.2524	-3.40889	0.975984	-3.49278	0.000478026	0.00476498
162	gene22817	553411	dpysl4	dihydropyrimidinase-like 4	53.4253	11.4918	132.886	122.69	-1.98004	0.589964	-3.3562	0.000790225	0.00739473
163	gene22924	322229	adkb	adenosine kinase b	105.663	110.321	321.992	343.531	-1.6235	0.282079	-5.75549	8.6392e-09	2.10008e-07
164	gene22990	100537679	LOC100537679		11.8723	9.19341	91.9977	98.9696	-3.18179	0.632396	-5.03132	4.8712e-07	9.29144e-06
165	gene23148	100538326	myom2b		491.513	430.941	1701.11	1698.02	-1.88201	0.135617	-13.8774	8.68934e-44	8.26017e-42
166	gene23152	561921	ninl	ninein-like	84.2933	75.8456	231.698	246.197	-1.57775	0.330902	-4.76801	1.86052e-06	3.22283e-05
167	gene23280	100002463	pprc1		27.3063	64.3539	147.367	162.768	-1.75653	0.470329	-3.73468	0.00018795	0.00211716
168	gene23423	100148873	si:dkey-191g9.5		39.1786	27.5802	73.2574	131.687	-1.61965	0.543655	-2.97918	0.00289019	0.0219724
169	gene23430	563843	synpo2la		68.8593	85.039	333.917	325.536	-2.09853	0.303463	-6.91526	4.6699e-12	1.54463e-10
170	gene2347	564474	slc1a8b	solute carrier family 1 (glutamate transporter), member 8b	20.1829	33.3261	183.144	193.032	-2.81139	0.442984	-6.34647	2.20313e-10	6.29063e-09
171	gene23478	407658	acta1b	actin, alpha 1b, skeletal muscle	3452.46	3471.66	15952.2	15756.6	-2.19516	0.0532072	-41.2568	0	0
172	gene23617	555251	inaa	internexin neuronal intermediate filament protein, alpha a	205.391	244.775	927.643	934.077	-2.04754	0.183932	-11.132	8.76007e-29	6.09685e-27
173	gene23644	553734	scdb	stearoyl-CoA desaturase b	29.6807	20.6852	68.1464	98.1517	-1.72468	0.584741	-2.94948	0.00318308	0.0238825
174	gene23895	100537455	LOC100537455		0	0	17.0366	13.0869	-6.13119	2.07143	-2.95988	0.00307758	0.0231935
175	gene23958	795653	vip	vasoactive intestinal peptide	100.915	124.111	339.88	342.713	-1.60035	0.282173	-5.67151	1.41544e-08	3.34006e-07
176	gene23974	260437	msh6	mutS homolog 6 (E. coli)	48.6764	71.2489	208.698	197.939	-1.76043	0.378018	-4.657	3.20857e-06	5.29346e-05
177	gene24087	323368	ints10	integrator complex subunit 10	37.9914	73.5473	159.292	188.124	-1.63763	0.427421	-3.83143	0.0001274	0.00150164
178	gene24124	554048	pcdh2g2	protocadherin 2 gamma 2	0	0	54.5171	14.7228	-7.33136	1.79035	-4.09493	4.22293e-05	0.000555105
179	gene24219	553507	npm1b	nucleophosmin 1b (nucleolar phosphoprotein B23, numatrin)	17.8084	27.5802	74.9611	71.9779	-1.69346	0.609512	-2.77839	0.00546297	0.0369492
180	gene24279	100005305	zgc:162144	zgc:162144	0	0	13.6293	20.4483	-6.30961	2.01106	-3.13745	0.00170422	0.0141725
181	gene24318	323299	atrx	alpha thalassemia/mental retardation syndrome X-linked homolog (human)	483.203	340.156	1622.74	1298.06	-1.82734	0.179303	-10.1913	2.1684e-24	1.32397e-22
182	gene24479	554100	ndufs8b	NADH dehydrogenase (ubiquinone) Fe-S protein 8b	0	0	19.5921	13.9048	-6.28427	2.01798	-3.11414	0.00184483	0.015132
183	gene24491	386844	ssrp1a	structure specific recognition protein 1a	0	0	34.0732	25.3559	-7.11145	1.78771	-3.97796	6.95092e-05	0.0008711
184	gene24499	393704	gabra6a	gamma-aminobutyric acid (GABA) A receptor, alpha 6a	70.0466	93.0833	385.027	359.072	-2.18841	0.293701	-7.45115	9.25302e-14	3.55307e-12
185	gene2466	570567	si:dkey-97a13.12		9.49784	34.4753	222.328	236.382	-3.3777	0.479277	-7.04749	1.82174e-12	6.31131e-11
186	gene24690	796867	arr3b	arrestin 3b, retinal (X-arrestin)	1913.81	1865.11	6009.66	5918.55	-1.65838	0.0735059	-22.5612	1.0422e-112	1.75337e-110
187	gene247	751686	slc24a2	solute carrier family 24 (sodium/potassium/calcium exchanger), member 2	54.6126	50.5638	190.81	232.292	-2.00865	0.374322	-5.36611	8.0453e-08	1.72289e-06
188	gene24730	777716	ocrl	oculocerebrorenal syndrome of Lowe	53.4253	58.608	206.143	130.869	-1.5882	0.418176	-3.79792	0.000145917	0.00168925
189	gene24776	317738	elovl6	ELOVL fatty acid elongase 6	17.8084	11.4918	161.848	149.681	-3.41276	0.516486	-6.60766	3.90451e-11	1.20617e-09
190	gene24880	793599	si:ch211-276i12.4		45.1147	29.8786	137.145	156.225	-1.96935	0.453344	-4.34404	1.39883e-05	0.000203178
191	gene24891	100000992	si:ch211-235e9.6	si:ch211-235e9.6	68.8593	47.1162	145.663	197.939	-1.56821	0.411564	-3.81036	0.000138764	0.00161523
192	gene24979	497134	gpr151		26.1191	22.9835	85.183	81.7931	-1.76614	0.567933	-3.10976	0.00187237	0.0152989
193	gene24991	100000241	si:ch1073-83n3.2		207.765	251.67	741.092	740.227	-1.6884	0.197856	-8.53349	1.41994e-17	6.70813e-16
194	gene24997	100003446	sept4b	septin 4b	90.2295	49.4146	220.624	235.564	-1.70947	0.376294	-4.54292	5.54813e-06	8.71929e-05
195	gene25108	373099	guca1c	guanylate cyclase activator 1C	305.118	420.598	1558	1619.5	-2.12957	0.161184	-13.2121	7.47226e-40	6.72073e-38
196	gene25197	445130	sh3bgr	SH3 domain binding glutamate-rich protein	52.2381	47.1162	167.811	184.852	-1.82807	0.396536	-4.6101	4.02485e-06	6.50907e-05
197	gene25223	559644	si:ch211-113p18.3		14.2468	14.9393	99.6641	68.7062	-2.52774	0.629978	-4.01243	6.00957e-05	0.00076627
198	gene25232	405817	ppm1na	protein phosphatase, Mg2+/Mn2+ dependent, 1Na (putative)	28.4935	33.3261	186.551	192.214	-2.61451	0.419568	-6.23142	4.62223e-10	1.27466e-08
199	gene25259	541390	ndufc2	NADH dehydrogenase (ubiquinone) 1, subcomplex unknown, 2	172.148	142.498	511.098	468.674	-1.63917	0.239712	-6.83809	8.02584e-12	2.62863e-10
200	gene25271	110437892	LOC110437892		17.8084	24.1327	305.807	359.889	-3.98656	0.386703	-10.3091	6.4114e-25	3.95595e-23
201	gene25340	797081	c2cd3		0	0	18.7403	25.3559	-6.68137	1.89414	-3.5274	0.000419668	0.00429307
202	gene25660	415148	sae1	SUMO1 activating enzyme subunit 1	103.289	95.3816	391.842	338.623	-1.87855	0.28166	-6.66954	2.56599e-11	8.05446e-10
203	gene25780	140424	gucy2f	guanylate cyclase 2F, retinal	30.868	35.6245	149.07	134.141	-2.08999	0.456328	-4.58003	4.64917e-06	7.44153e-05
204	gene25983	393586	hsc70	heat shock cognate 70	125.846	173.526	714.686	682.154	-2.22105	0.224146	-9.90897	3.80546e-23	2.22477e-21
205	gene2624	140633	per2	period circadian clock 2	782.385	672.268	2822.11	2345.83	-1.82913	0.127726	-14.3207	1.62382e-46	1.58221e-44
206	gene26256	571825	adcy3a	adenylate cyclase 3a	59.3615	36.7736	152.478	164.404	-1.72225	0.429477	-4.01011	6.06907e-05	0.000773013
207	gene26415	64611	atp1a3b	ATPase, Na+/K+ transporting, alpha 3b polypeptide	618.547	521.726	1931.95	1918.05	-1.75593	0.130022	-13.5048	1.46455e-41	1.34837e-39
208	gene26560	101882119	opn9	opsin 9	83.1061	62.0555	357.769	306.724	-2.19547	0.313349	-7.00647	2.44403e-12	8.36802e-11
209	gene26578	796019	zgc:174935	zgc:174935	5.93615	10.3426	44.2952	39.2607	-2.35748	0.867142	-2.71868	0.00655438	0.0424343
210	gene26580	791152	them4	thioesterase superfamily member 4	15.434	31.0278	73.2574	87.5186	-1.78911	0.608496	-2.94021	0.00327992	0.0244973
211	gene26764	563341	klhl38b		0	9.19341	74.1092	48.2579	-3.72352	0.950355	-3.91803	8.92742e-05	0.00109017
212	gene26888	30580	mef2d	myocyte enhancer factor 2d	26.1191	13.7901	58.7763	74.4317	-1.74097	0.657236	-2.64892	0.00807491	0.0496905
213	gene26955	407613	rbfox1l	RNA binding protein, fox-1 homolog (C. elegans) 1-like	103.289	85.039	630.354	656.798	-2.77377	0.237012	-11.7031	1.22924e-31	9.12564e-30
214	gene26973	562478	zufsp	zinc finger with UFM1-specific peptidase domain	17.8084	17.2376	80.072	64.6165	-2.04552	0.633182	-3.23054	0.00123555	0.010765
215	gene27102	436700	eny2	enhancer of yellow 2 homolog (Drosophila)	68.8593	47.1162	204.439	185.67	-1.75108	0.385648	-4.54062	5.60884e-06	8.80287e-05
216	gene274	100002387	mgarp		28.4935	14.9393	115.849	133.323	-2.52289	0.5312	-4.74941	2.0401e-06	3.51308e-05
217	gene27477	58114	actc1b	actin, alpha, cardiac muscle 1b	38588.5	37009.2	123771	124107	-1.71324	0.0363835	-47.0883	0	0
218	gene27479	100037324	klhdc2		43.9275	21.8343	98.8123	90.7903	-1.52935	0.549179	-2.78479	0.00535628	0.0363273
219	gene27511	407989	adssl1	adenylosuccinate synthase like 1	206.578	255.117	645.687	740.227	-1.5854	0.207739	-7.63169	2.317e-14	9.23731e-13
220	gene27592	436735	dusp23b	dual specificity phosphatase 23b	45.1147	24.1327	141.404	143.138	-2.04078	0.475475	-4.29209	1.76998e-05	0.000251159
221	gene2778	447879	nmrk2	nicotinamide riboside kinase 2	148.404	193.062	895.274	966.794	-2.4462	0.198464	-12.3256	6.59133e-35	5.29684e-33
222	gene27848	436814	rgs7a	regulator of G protein signaling 7a	15.434	34.4753	92.8495	90.7903	-1.87718	0.583649	-3.21629	0.0012986	0.0112598
223	gene27857	100003562	ecd	ecdysoneless homolog (Drosophila)	0	1.14918	27.2586	13.0869	-5.11246	1.90289	-2.68668	0.00721652	0.0456844
224	gene28	100318936	rasa3		122.285	124.111	364.583	373.794	-1.58336	0.265856	-5.95572	2.58933e-09	6.61043e-08
225	gene28015	335715	mdh1ab	malate dehydrogenase 1Ab, NAD (soluble)	173.336	143.647	500.876	424.506	-1.54598	0.247719	-6.24088	4.35105e-10	1.20842e-08
226	gene28019	100004990	aftphb		1.18723	9.19341	45.147	33.5352	-2.91514	1.01782	-2.86409	0.00418204	0.0299348
227	gene28021	334380	zmpste24	zinc metallopeptidase, STE24 homolog	0	3.44753	25.5549	35.9889	-4.14469	1.32032	-3.13915	0.0016944	0.014111
228	gene28098	568846	si:ch211-160f23.5		34.4297	21.8343	80.072	88.3365	-1.58307	0.565741	-2.79823	0.00513835	0.0352442
229	gene28103	606659	vgll2b	vestigial-like family member 2b	11.8723	18.3868	98.8123	112.874	-2.80462	0.580057	-4.83508	1.33093e-06	2.37044e-05
230	gene28104	436641	ctsl.1	cathepsin L.1	7.12338	5.74588	80.9239	89.9724	-3.73257	0.720175	-5.18287	2.18495e-07	4.40095e-06
231	gene28134	492328	ankrd9	ankyrin repeat domain 9	142.468	75.8456	573.282	543.106	-2.35614	0.281099	-8.38188	5.20868e-17	2.39773e-15
232	gene28148	556873	si:ch211-175f11.5	si:ch211-175f11.5	35.6169	48.2654	126.071	142.32	-1.67712	0.452148	-3.70922	0.000207896	0.00231287
233	gene28198	368775	ivd	isovaleryl-CoA dehydrogenase	74.7955	28.7294	143.107	152.135	-1.51394	0.482117	-3.14019	0.00168839	0.0140659
234	gene28228	100000884	LOC100000884		2.37446	0	45.9988	20.4483	-4.82195	1.43154	-3.36836	0.000756174	0.00712742
235	gene28230	559576	cgref1		4.74892	19.536	68.1464	48.2579	-2.25674	0.792803	-2.84653	0.00441989	0.0312925
236	gene28234	101884596	LOC101884596		0	0	45.9988	15.5407	-7.16134	1.80988	-3.9568	7.59599e-05	0.000943347
237	gene28250	402812	pth2	parathyroid hormone 2	0	3.44753	31.5177	31.8993	-4.18746	1.30405	-3.21111	0.00132222	0.0114434
238	gene28298	767735	tmem229b	transmembrane protein 229B	23.7446	34.4753	104.775	77.7034	-1.64677	0.552052	-2.98299	0.00285448	0.0217646
239	gene28366	562019	hspa4l		316.99	312.576	984.716	843.287	-1.53772	0.176916	-8.69181	3.56722e-18	1.73791e-16
240	gene28459	100538004	plekhd1		34.4297	85.039	189.106	170.13	-1.58632	0.4453	-3.56237	0.000367519	0.00381466
241	gene28479	334315	orc3	origin recognition complex, subunit 3	15.434	14.9393	53.6653	59.7089	-1.90044	0.698463	-2.72089	0.00651065	0.0422452
242	gene28555	406513	spred1	sprouty-related, EVH1 domain containing 1	180.459	87.3374	384.175	644.529	-1.94314	0.330124	-5.8861	3.95415e-09	9.91081e-08
243	gene28604	246095	gpib	glucose-6-phosphate isomerase b	92.6039	122.962	357.769	359.889	-1.73434	0.284217	-6.10217	1.04641e-09	2.76984e-08
244	gene28629	100148922	si		48.6764	29.8786	152.478	219.205	-2.24421	0.436028	-5.14694	2.64772e-07	5.23388e-06
245	gene28647	404605	relt	RELT, TNF receptor	3.56169	11.4918	44.2952	46.622	-2.59017	0.881872	-2.93713	0.00331266	0.0246709
246	gene28684	449835	dut	deoxyuridine triphosphatase	71.2338	95.3816	455.729	435.957	-2.41886	0.276318	-8.75391	2.06094e-18	1.0125e-16
247	gene28689	449778	dtwd1	DTW domain containing 1	11.8723	34.4753	59.6281	112.057	-1.88711	0.653646	-2.88705	0.00388871	0.0281453
248	gene28707	559232	si:ch73-167i17.6		233.884	257.415	857.793	958.615	-1.88622	0.182692	-10.3246	5.45612e-25	3.37544e-23
249	gene28756	100034584	neto2b		1.18723	0	26.4067	19.6303	-5.29726	1.84161	-2.87643	0.00402205	0.028958
250	gene28824	561410	tat	tyrosine aminotransferase	0	0	40.8879	53.1655	-7.77418	1.6681	-4.6605	3.15436e-06	5.21674e-05
251	gene28828	561678	tldc1	TBC/LysM-associated domain containing 1	27.3063	16.0885	81.7757	82.611	-1.92321	0.597174	-3.22051	0.00127963	0.0111132
252	gene28843	560780	si:dkey-238o13.4	si:dkey-238o13.4	75.9827	19.536	146.515	140.684	-1.59045	0.538945	-2.95105	0.00316695	0.0237903
253	gene289	58148	slc34a2a	solute carrier family 34 (type II sodium/phosphate cotransporter), member 2a	7.12338	4.5967	32.3695	38.4427	-2.59708	0.962316	-2.69878	0.00695945	0.0444178
254	gene29	100331669	tpp2		116.349	68.9506	269.178	343.531	-1.72684	0.334457	-5.1631	2.42888e-07	4.84223e-06
255	gene29145	492781	mvda	mevalonate (diphospho) decarboxylase a	8.31061	13.7901	57.0726	72.7958	-2.55302	0.718826	-3.55166	0.000382815	0.00395237
256	gene29335	564531	si:ch211-132b12.7	si:ch211-132b12.7	267.127	281.548	1161.9	1108.3	-2.04857	0.163559	-12.525	5.45157e-36	4.55304e-34
257	gene29394	573990	pex16	peroxisomal biogenesis factor 16	1.18723	6.89506	51.9616	49.8938	-3.64728	0.95455	-3.82094	0.000132943	0.00155521
258	gene29472	100004357	scamp5b		191.144	140.199	479.58	519.386	-1.59299	0.244821	-6.50676	7.67891e-11	2.31109e-09
259	gene29553	564658	scrt1a	scratch family zinc finger 1a	78.3572	125.26	291.326	307.542	-1.55526	0.319115	-4.87366	1.09547e-06	1.97515e-05
260	gene29598	567383	recql4		11.8723	11.4918	57.9245	40.0786	-2.06828	0.773974	-2.67229	0.00753361	0.0472442
261	gene29640	100149327	LOC100149327		0	0	28.1104	27.8096	-7.02385	1.80441	-3.89259	9.91777e-05	0.00119983
262	gene29813	565056	dbpa	D site albumin promoter binding protein a	41.553	16.0885	86.8867	86.7007	-1.59274	0.596159	-2.67167	0.00754737	0.0472909
263	gene29883	445319	ncaldb	neurocalcin delta b	287.31	319.471	977.901	944.71	-1.66348	0.170789	-9.73993	2.03687e-22	1.16745e-20
264	gene29944	678630	stmn1a	stathmin 1a	150.778	119.514	511.95	551.285	-1.97668	0.241258	-8.19322	2.54332e-16	1.13287e-14
265	gene30040	449780	txnl4a	thioredoxin-like 4A	85.4806	110.321	263.216	302.634	-1.53048	0.311866	-4.90747	9.22576e-07	1.67373e-05
266	gene30176	557829	papd7		27.3063	17.2376	88.5903	90.7903	-2.01129	0.574983	-3.498	0.000468753	0.00469254
267	gene30391	100535215	pogza	pogo transposable element derived with ZNF domain a	33.2424	35.6245	122.664	183.216	-2.15121	0.458681	-4.68998	2.73225e-06	4.5671e-05
268	gene30494	337770	si:ch73-187m15.4		51.0509	62.0555	139.7	182.399	-1.50956	0.409274	-3.6884	0.000225672	0.00248346
269	gene30515	30084	nme2b.2	NME/NM23 nucleoside diphosphate kinase 2b, tandem duplicate 2	2340.03	2492.56	8968.07	9319.5	-1.91987	0.066654	-28.8035	1.93954e-182	5.96793e-180
270	gene30552	393960	tube1	tubulin, epsilon 1	0	0	19.5921	18.8124	-6.48174	1.9499	-3.32413	0.000886933	0.00813265
271	gene30661	569632	tmem242	transmembrane protein 242	9.49784	27.5802	68.9983	69.5241	-1.8986	0.683316	-2.77851	0.00546082	0.0369492
272	gene30926	101885561	rp1l1b		97.3529	141.349	565.615	513.66	-2.17551	0.255383	-8.51863	1.61452e-17	7.612e-16
273	gene31268	567986	asb2a.1		5.93615	27.5802	98.8123	104.695	-2.59769	0.651387	-3.98794	6.66492e-05	0.000839925
274	gene31436	192323	mcm3	minichromosome maintenance complex component 3	98.5401	104.575	431.026	369.705	-1.97867	0.272838	-7.25218	4.10111e-13	1.48229e-11
275	gene31454	565665	tdrd6		0	0	21.2958	6.54345	-6.01686	2.15029	-2.79817	0.00513931	0.0352442
276	gene31488	541419	cx23	connexin 23	2.37446	3.44753	38.3324	35.9889	-3.67181	1.07719	-3.40868	0.000652779	0.00625881
277	gene31522	563732	uts1	urotensin 1	40.3658	20.6852	83.4794	103.059	-1.61335	0.558673	-2.88783	0.0038791	0.0280845
278	gene31541	360218	pbk	PDZ binding kinase	18.9957	22.9835	103.923	77.7034	-2.11226	0.576619	-3.66319	0.000249097	0.00270936
279	gene31845	569298	ctsbb	cathepsin Bb	0	0	12.7775	33.5352	-6.75253	1.89996	-3.55403	0.00037937	0.00392027
280	gene31913	101887114	LOC101887114		7.12338	14.9393	44.2952	66.2524	-2.32271	0.773816	-3.00163	0.00268539	0.0206844
281	gene31923	100537272	LOC100537272		22.5574	29.8786	127.775	156.225	-2.43633	0.480995	-5.06518	4.08005e-07	7.8918e-06
282	gene31935	100537837	dtwd2		0	6.89506	21.2958	50.7117	-3.37549	1.17897	-2.86308	0.0041954	0.0300213
283	gene32025	415200	zgc:86839	zgc:86839	28.4935	26.4311	90.294	95.6979	-1.76002	0.537642	-3.27359	0.00106192	0.00949633
284	gene32110	407654	mob1bb	MOB kinase activator 1Bb	131.783	170.078	502.58	404.876	-1.58709	0.25882	-6.13202	8.67721e-10	2.32436e-08
285	gene32111	474325	dck	deoxycytidine kinase	17.8084	2.29835	53.6653	71.16	-2.63986	0.832256	-3.17193	0.0015143	0.0128257
286	gene32112	561618	slc4a4b		0	9.19341	51.1098	43.3503	-3.35143	1.02572	-3.26738	0.00108549	0.00966052
287	gene32184	768157	cplx4a	complexin 4a	305.118	293.04	1195.97	1169.64	-1.98373	0.158406	-12.5231	5.58424e-36	4.64724e-34
288	gene324	559552	micu3a		0	0	9.37013	15.5407	-5.85763	2.18646	-2.67905	0.00738319	0.0465254
289	gene32578	572733	pgam2	phosphoglycerate mutase 2 (muscle)	250.506	191.912	596.281	687.062	-1.53721	0.218288	-7.04215	1.89301e-12	6.54573e-11
290	gene32583	436958	gpat3	glycerol-3-phosphate acyltransferase 3	60.5487	58.608	189.106	211.026	-1.74784	0.36876	-4.73976	2.13969e-06	3.66838e-05
291	gene32610	335651	rbp4l	retinol binding protein 4, like	3074.93	2908.56	8687.82	8344.53	-1.5093	0.0657257	-22.9637	1.07595e-116	1.86379e-114
292	gene32611	559332	pde6b		162.651	171.227	627.799	633.078	-1.91687	0.213091	-8.99557	2.35e-19	1.20515e-17
293	gene32619	797096	si:ch211-22d5.2		36.8041	32.1769	234.253	164.404	-2.5311	0.420486	-6.01948	1.74979e-09	4.55666e-08
294	gene32644	564875	ppm1nb	protein phosphatase, Mg2+/Mn2+ dependent, 1Nb (putative)	73.6083	45.967	264.067	300.998	-2.2422	0.349482	-6.41578	1.401e-10	4.11587e-09
295	gene32645	562639	rtn2b	reticulon 2b	18.9957	33.3261	120.96	94.062	-2.03696	0.541118	-3.76436	0.000166976	0.00190661
296	gene32734	777733	rb1	retinoblastoma 1	54.6126	47.1162	148.218	147.228	-1.53859	0.41738	-3.6863	0.000227537	0.00249928
297	gene32860	58037	actn3a	actinin alpha 3a	785.946	714.788	2173.87	2205.96	-1.54547	0.115174	-13.4185	4.70919e-41	4.30174e-39
298	gene329	557250	mtus1b		34.4297	33.3261	138.848	85.0648	-1.72415	0.51228	-3.36564	0.000763657	0.00717482
299	gene32920	415166	fabp6	fatty acid binding protein 6, ileal (gastrotropin)	3.56169	0	129.478	130.051	-6.2073	0.971036	-6.39246	1.63241e-10	4.75985e-09
300	gene32942	100005187	LOC100005187		29.6807	22.9835	90.294	87.5186	-1.75623	0.552871	-3.17657	0.00149029	0.0126453
301	gene32944	562402	phka1b		20.1829	5.74588	45.147	70.342	-2.15905	0.782795	-2.75813	0.00581339	0.0387754
302	gene33162	445030	pomp	proteasome maturation protein	188.77	122.962	435.285	520.204	-1.61709	0.266356	-6.07116	1.2699e-09	3.34422e-08
303	gene33348	335654	camk1ga	calcium/calmodulin-dependent protein kinase IGa	226.761	352.797	1293.93	1319.32	-2.17174	0.1885	-11.5212	1.03224e-30	7.51991e-29
304	gene33350	393629	guca1e	guanylate cyclase activator 1e	0	0	16.1848	11.451	-6.00678	2.12086	-2.83223	0.00462243	0.0324222
305	gene33578	192338	mcm2	minichromosome maintenance complex component 2	132.97	132.155	520.468	481.761	-1.91841	0.23941	-8.01307	1.11876e-15	4.80921e-14
306	gene33769	556445	gls2b	glutaminase 2b (liver, mitochondrial)	7.12338	0	74.9611	56.4372	-4.21823	0.949516	-4.44251	8.89147e-06	0.000134668
307	gene33777	100008047	kctd6a	potassium channel tetramerization domain containing 6a	18.9957	34.4753	101.368	105.513	-1.95014	0.542257	-3.59634	0.000322721	0.00339489
308	gene34157	564019	si:dkey-42p8.3		0	10.3426	61.3318	69.5241	-3.65102	0.913447	-3.99697	6.41577e-05	0.000813627
309	gene34287	562636	csrp2bp	csrp2 binding protein	55.7998	47.1162	121.812	180.763	-1.55666	0.432789	-3.59682	0.000322127	0.00339017
310	gene34571	564478	ip6k1		27.3063	64.3539	111.59	148.045	-1.5005	0.501443	-2.99237	0.00276822	0.0212107
311	gene34685	692318	slc6a1a	solute carrier family 6 (neurotransmitter transporter), member 1a	33.2424	19.536	140.552	125.143	-2.3336	0.499243	-4.67427	2.95004e-06	4.9206e-05
312	gene3469	563672	btbd17b		0	0	56.2208	50.7117	-7.95905	1.64041	-4.85186	1.2231e-06	2.19006e-05
313	gene34774	798392	si:ch211-220i18.4		0	0	22.9994	14.7228	-6.45558	1.96418	-3.28666	0.00101384	0.0091012
314	gene34781	553214	eif4ba	eukaryotic translation initiation factor 4Ba	11.8723	18.3868	67.2946	77.7034	-2.2591	0.654906	-3.4495	0.000561633	0.00549301
315	gene34842	368491	si:rp71-79p20.2		21.3701	68.9506	156.737	159.496	-1.80546	0.503758	-3.58398	0.000338402	0.00354073
316	gene34849	322056	sulf2b	sulfatase 2b	87.855	78.144	258.105	246.197	-1.60341	0.323359	-4.9586	7.10045e-07	1.31468e-05
317	gene34919	791212	zgc:158296	zgc:158296	7.12338	13.7901	47.7025	56.4372	-2.31373	0.781905	-2.95909	0.00308548	0.0232455
318	gene34952	140431	guca1b	guanylate cyclase activator 1B	18.9957	18.3868	76.6647	75.2496	-2.02292	0.612639	-3.30197	0.000960068	0.00868854
319	gene34990	58082	tnnc2	troponin C type 2 (fast)	3205.52	3224.59	11063.6	11362.7	-1.80228	0.0585943	-30.7586	9.37586e-208	3.71618e-205
320	gene34999	563546	usp21		117.536	193.062	424.211	469.492	-1.52374	0.275215	-5.53654	3.08504e-08	6.99745e-07
321	gene3503	103910221	LOC103910221		0	0	15.3329	21.2662	-6.41255	1.97515	-3.24661	0.00116787	0.0102479
322	gene35035	568761	eif4g3b		75.9827	136.752	327.103	309.996	-1.58107	0.324637	-4.87029	1.11437e-06	2.00457e-05
323	gene35149	447836	pfkma	phosphofructokinase, muscle a	92.6039	52.8621	248.734	247.015	-1.77042	0.360742	-4.90772	9.21407e-07	1.67291e-05
324	gene35163	557568	ankrd33aa		24.9318	17.2376	95.405	110.421	-2.28868	0.553067	-4.13817	3.5009e-05	0.000468355
325	gene35214	322953	dnajc11a	DnaJ (Hsp40) homolog, subfamily C, member 11a	23.7446	40.2212	114.997	121.872	-1.88715	0.502148	-3.75815	0.000171173	0.00194882
326	gene35248	321240	armc1l	armadillo repeat containing 1, like	23.7446	48.2654	135.441	134.959	-1.90678	0.4874	-3.91216	9.14758e-05	0.00111647
327	gene35255	450008	trappc6b	trafficking protein particle complex 6b	46.302	31.0278	120.108	111.239	-1.58201	0.483926	-3.26912	0.00107882	0.00961809
328	gene35293	100002536	si:dkey-190g6.2		77.1699	70.0997	240.216	235.564	-1.69211	0.335506	-5.04346	4.572e-07	8.79246e-06
329	gene3534	100000647	kctd13	potassium channel tetramerization domain containing 13	20.1829	34.4753	92.8495	76.8855	-1.63308	0.57391	-2.84553	0.00443373	0.031362
330	gene3539	406752	pitpnbl	phosphatidylinositol transfer protein, beta, like	54.6126	90.7849	246.179	284.64	-1.86692	0.351422	-5.31247	1.0815e-07	2.27027e-06
331	gene35475	447909	tgm2a	transglutaminase 2, C polypeptide A	17.8084	18.3868	64.7391	81.7931	-2.01747	0.627931	-3.21288	0.0013141	0.0113816
332	gene35571	195817	lmnl3	lamin L3	16.6212	3.44753	50.258	56.4372	-2.41523	0.836129	-2.88859	0.00386977	0.0280414
333	gene35624	338237	rreb1a		45.1147	27.5802	110.738	112.057	-1.61718	0.499521	-3.23745	0.00120602	0.0105431
334	gene35756	571148	ankha	ANKH inorganic pyrophosphate transport regulator a	21.3701	19.536	63.8873	92.4262	-1.93472	0.60985	-3.17245	0.00151159	0.0128075
335	gene35804	100151218	sbspon		0	0	45.9988	17.9945	-7.21781	1.79001	-4.03227	5.52398e-05	0.000711334
336	gene35842	751701	ptgdsb.2	prostaglandin D2 synthase b, tandem duplicate 2	256.442	275.802	716.389	822.838	-1.53199	0.190642	-8.03594	9.28654e-16	4.02159e-14
337	gene35856	768133	ezh2	enhancer of zeste 2 polycomb repressive complex 2 subunit	73.6083	47.1162	196.773	169.312	-1.60151	0.39736	-4.03038	5.56863e-05	0.000715965
338	gene35939	799425	c1qtnf9	C1q and TNF related 9	2.37446	2.29835	39.1842	18.8124	-3.63319	1.2304	-2.95287	0.00314839	0.023666
339	gene35975	550240	chodl	chondrolectin	0	0	16.1848	15.5407	-6.2061	2.04206	-3.03915	0.0023725	0.0186365
340	gene360	405822	pgm2	phosphoglucomutase 2	4.74892	0	53.6653	49.8938	-4.46133	1.07885	-4.13528	3.54528e-05	0.000473751
341	gene36078	791107	hs6st1b	heparan sulfate 6-O-sulfotransferase 1b	0	0	9.37013	17.1765	-5.94945	2.15138	-2.76541	0.0056851	0.0381043
342	gene36102	553352	aglb		128.221	45.967	363.732	422.052	-2.17565	0.370063	-5.87914	4.12398e-09	1.03144e-07
343	gene36168	548340	abcb8	ATP-binding cassette, sub-family B (MDR/TAP), member 8	48.6764	68.9506	160.996	175.855	-1.51703	0.400361	-3.78916	0.00015116	0.00174562
344	gene36314	100331980	slc17a7b		27.3063	27.5802	95.405	105.513	-1.87215	0.52493	-3.56649	0.0003618	0.00375864
345	gene36323	100330198	capn15		41.553	31.0278	125.219	97.3337	-1.61707	0.495634	-3.26262	0.00110387	0.00979284
346	gene36364	555401	aoc1	amine oxidase, copper containing 1	5.93615	5.74588	39.1842	37.6248	-2.71709	0.931875	-2.91573	0.00354861	0.0261121
347	gene36380	777754	wdr48a	WD repeat domain 48a	0	0	22.9994	28.6276	-6.90879	1.83332	-3.76845	0.000164262	0.00188205
348	gene3639	352916	msrb1a	methionine sulfoxide reductase B1a	22.5574	4.5967	68.1464	63.7986	-2.28489	0.76226	-2.99752	0.00272183	0.0209168
349	gene3645	503864	rln3a	relaxin 3a	40.3658	32.1769	145.663	91.6082	-1.70984	0.499199	-3.42517	0.00061442	0.00593973
350	gene36602	497647	kcnj11l	potassium inwardly-rectifying channel, subfamily J, member 11, like	23.7446	16.0885	86.0349	89.9724	-2.14504	0.585782	-3.66184	0.000250409	0.00272111
351	gene36635	324185	fanci	Fanconi anemia, complementation group I	23.7446	21.8343	66.4428	73.6138	-1.61994	0.608646	-2.66154	0.00777834	0.0483381
352	gene36743	442931	gins3	GINS complex subunit 3	29.6807	14.9393	76.6647	77.7034	-1.79263	0.616482	-2.90783	0.00363946	0.0266738
353	gene36872	558687	cax2		0	0	11.9256	22.9021	-6.34119	2.00832	-3.15746	0.00159148	0.0133729
354	gene36910	795490	kcna6a	potassium voltage-gated channel, shaker-related, subfamily, member 6 a	0	13.7901	52.8135	52.3476	-2.92354	0.97996	-2.98332	0.00285139	0.0217481
355	gene36920	553694	zgc:112242	zgc:112242	8.31061	8.04423	134.589	148.863	-4.11563	0.593937	-6.9294	4.22625e-12	1.40385e-10
356	gene37184	494164	tnni2a.4	troponin I type 2a (skeletal, fast), tandem duplicate 4	4922.26	5180.49	16301.5	17448.1	-1.74007	0.0566192	-30.7329	2.0713e-207	8.07288e-205
357	gene37818	100538266	LOC100538266		62.9232	86.1882	156.737	283.822	-1.5627	0.396052	-3.94568	7.95726e-05	0.000982992
358	gene37907	100006170	depdc1b		1.18723	1.14918	17.8884	26.1738	-4.23773	1.52531	-2.77828	0.00546483	0.0369492
359	gene38013	101882012	LOC101882012		0	0	10.222	14.7228	-5.85949	2.18216	-2.68518	0.00724907	0.0458285
360	gene38187	108182241	LOC108182241		23.7446	33.3261	94.5532	111.239	-1.84945	0.526254	-3.51436	0.000440813	0.004457
361	gene3821	402822	gcat	glycine C-acetyltransferase	60.5487	41.3703	153.329	162.768	-1.63409	0.419199	-3.89813	9.69366e-05	0.00117576
362	gene38217	541543	zgc:112970	zgc:112970	0	0	13.6293	13.0869	-5.95817	2.13695	-2.78817	0.00530068	0.0360653
363	gene3822	286747	mcm5	minichromosome maintenance complex component 5	127.034	106.873	448.915	430.232	-1.91069	0.257797	-7.4116	1.24788e-13	4.745e-12
364	gene38308	692125	fanca	Fanconi anemia, complementation group A	0	2.29835	17.0366	25.3559	-4.19147	1.58183	-2.64977	0.00805472	0.0496205
365	gene38383	678551	ttc8	tetratricopeptide repeat domain 8	18.9957	11.4918	59.6281	57.2551	-1.94039	0.702064	-2.76384	0.00571249	0.038231
366	gene3840	560591	atad5a		40.3658	81.5915	201.884	162.768	-1.57834	0.423634	-3.72571	0.000194766	0.00218551
367	gene39335	101885851	si:dkeyp-57d7.4		37.9914	20.6852	204.439	136.594	-2.54094	0.475243	-5.34661	8.96184e-08	1.90175e-06
368	gene39351	393870	zgc:77739	zgc:77739	0	0	17.0366	10.6331	-6.00846	2.12312	-2.83002	0.00465455	0.032579
369	gene39380	110438564	LOC110438564		0	0	8.5183	37.6248	-6.74743	1.9338	-3.4892	0.000484469	0.00482098
370	gene39402	327067	slc25a4	solute carrier family 25 (mitochondrial carrier%3B adenine nucleotide translocator), member 4	785.946	695.252	3688.43	3587.44	-2.29674	0.101718	-22.5794	6.91397e-113	1.17162e-110
371	gene39447	567966	klhl2		0	0	86.8867	139.866	-9.04388	1.54663	-5.84749	4.99048e-09	1.23757e-07
372	gene39521	550420	gucy1a3	guanylate cyclase 1, soluble, alpha 3	37.9914	62.0555	165.255	181.581	-1.79224	0.416512	-4.30298	1.68518e-05	0.000240586
373	gene3971	405763	kcnh6a	potassium voltage-gated channel, subfamily H (eag-related), member 6a	64.1104	36.7736	205.291	150.499	-1.81958	0.428343	-4.24794	2.15746e-05	0.000300848
374	gene39718	556995	lig1	ligase I, DNA, ATP-dependent	9.49784	10.3426	69.8501	54.8014	-2.65077	0.732644	-3.61809	0.000296786	0.00315326
375	gene39749	406808	pitrm1	pitrilysin metallopeptidase 1	17.8084	24.1327	74.9611	74.4317	-1.83168	0.60876	-3.00887	0.00262224	0.0202983
376	gene39824	100333416	si:dkey-29p9.3		52.2381	35.6245	138.848	126.779	-1.59707	0.453573	-3.5211	0.000429762	0.0043829
377	gene39846	563672	btbd17b		9.49784	12.6409	56.2208	50.7117	-2.27084	0.754337	-3.01038	0.00260919	0.0202174
378	gene39865	557921	asphd1		22.5574	21.8343	159.292	115.328	-2.62892	0.502207	-5.23474	1.65217e-07	3.37138e-06
379	gene39886	101884217	LOC101884217		0	8.04423	48.5543	36.8069	-3.39752	1.07208	-3.16908	0.00152922	0.0129188
380	gene39891	556456	pold1	polymerase (DNA directed), delta 1, catalytic subunit	29.6807	47.1162	149.922	151.317	-1.97031	0.448911	-4.3891	1.13822e-05	0.000169106
381	gene39896	100006618	mettl2a	methyltransferase like 2A	9.49784	5.74588	42.5915	35.9889	-2.36776	0.893078	-2.65124	0.00801966	0.0494576
382	gene39989	557006	si:ch73-248e21.1		0	0	28.1104	17.9945	-6.74509	1.88008	-3.58767	0.000333648	0.00349724
383	gene40005	30429	mylpfa	myosin light chain, phosphorylatable, fast skeletal muscle a	2463.5	2399.48	16853.5	16506.7	-2.77829	0.0555474	-50.0165	0	0
384	gene40032	570333	rcvrna	recoverin a	26.1191	20.6852	292.178	318.993	-3.70839	0.383386	-9.67271	3.93804e-22	2.22981e-20
385	gene40093	103910413	tymp		0	0	17.8884	9.81517	-6.01014	2.12642	-2.82641	0.00470736	0.0328896
386	gene40104	566596	si:dkey-153k10.9	si:dkey-153k10.9	205.391	202.255	807.535	970.066	-2.12475	0.193611	-10.9743	5.07713e-28	3.43147e-26
387	gene4015	100007086	LOC100007086		1539.84	987.142	3863.05	3896.62	-1.61868	0.31402	-5.15471	2.5403e-07	5.03755e-06
388	gene4036	30429	mylpfa	myosin light chain, phosphorylatable, fast skeletal muscle a	2463.5	2399.48	16853.5	16506.7	-2.77829	0.0555474	-50.0165	0	0
389	gene40361	100005675	grin1b	glutamate receptor, ionotropic, N-methyl D-aspartate 1b	9.49784	2.29835	42.5915	61.3448	-3.14559	0.895072	-3.51434	0.00044084	0.004457
390	gene40402	323182	pkn3		0	0	17.8884	17.1765	-6.35049	1.99211	-3.18782	0.00143349	0.0122255
391	gene40544	553284	mrpl1	mitochondrial ribosomal protein L1	37.9914	34.4753	86.8867	119.418	-1.51	0.505782	-2.98547	0.00283145	0.0216159
392	gene40616	559054	hmgcra	3-hydroxy-3-methylglutaryl-CoA reductase a	54.6126	49.4146	229.142	197.121	-2.03498	0.372175	-5.46781	4.55626e-08	1.01281e-06
393	gene40648	559477	aatf	apoptosis antagonizing transcription factor	0	0	27.2586	26.9917	-6.98012	1.81457	-3.84671	0.000119715	0.00141749
394	gene40738	393860	gcdha	glutaryl-CoA dehydrogenase a	80.7316	70.0997	396.101	365.615	-2.33679	0.289367	-8.07552	6.71871e-16	2.93677e-14
395	gene40751	30452	etv5b	ets variant 5b	252.88	249.371	846.719	790.939	-1.70512	0.183978	-9.26809	1.8951e-20	1.0095e-18
396	gene40759	100148154	agap1		0	0	57.0726	48.2579	-7.93723	1.6439	-4.8283	1.37704e-06	2.44697e-05
397	gene40845	101886793	znf648		3.56169	0	21.2958	32.7172	-3.93579	1.37183	-2.86902	0.00411751	0.0295453
398	gene40851	323285	scinla	scinderin like a	383.475	433.239	1345.89	1267.79	-1.67778	0.150076	-11.1795	5.13619e-29	3.6069e-27
399	gene40854	333996	brdt	bromodomain, testis-specific	0	0	17.8884	8.17931	-5.92221	2.16873	-2.73073	0.00631952	0.0413669
400	gene41018	569518	ankrd33ab		0	0	9.37013	17.9945	-5.99326	2.13536	-2.80667	0.00500561	0.0346297
401	gene41028	569089	si:ch211-173n18.3		3.56169	3.44753	40.8879	39.2607	-3.5155	1.01276	-3.4712	0.000518145	0.0051169
402	gene41034	568283	larp4ab		128.221	128.708	427.619	418.781	-1.71994	0.252698	-6.8063	1.00141e-11	3.25249e-10
403	gene41044	100333566	frmd4ba		23.7446	13.7901	80.072	53.9834	-1.83779	0.664395	-2.76611	0.00567291	0.0380444
404	gene4107	541321	nmrk1	nicotinamide riboside kinase 1	0	0	37.4805	67.0703	-7.92704	1.65619	-4.7863	1.69887e-06	2.967e-05
405	gene41111	100009626	sv2ba	synaptic vesicle glycoprotein 2Ba	0	6.89506	102.22	91.6082	-4.79755	0.846572	-5.66703	1.4529e-08	3.425e-07
406	gene412	83412	glrba	glycine receptor, beta a	86.6678	31.0278	198.476	183.216	-1.69937	0.453698	-3.74559	0.00017997	0.00203904
407	gene41387	437016	tk2	thymidine kinase 2, mitochondrial	3.56169	4.5967	27.2586	35.9889	-2.95363	1.06082	-2.7843	0.00536433	0.0363713
408	gene41472	561724	csnk1g2b	casein kinase 1, gamma 2b	0	0	98.8123	106.331	-8.89912	1.54828	-5.74774	9.04429e-09	2.18945e-07
409	gene41495	100006303	gls2a		0	0	14.4811	12.269	-5.95991	2.13695	-2.78898	0.00528739	0.0359958
410	gene41519	65237	mapk14a	mitogen-activated protein kinase 14a	2.37446	8.04423	73.2574	92.4262	-3.98425	0.781875	-5.09576	3.47336e-07	6.79135e-06
411	gene4152	767636	rgs9a	regulator of G protein signaling 9a	312.241	416.002	1080.97	1011.78	-1.5222	0.177392	-8.58099	9.40616e-18	4.4799e-16
412	gene41520	323679	srpk1a	SRSF protein kinase 1a	0	0	99.6641	91.6082	-8.79799	1.55576	-5.65512	1.55735e-08	3.65283e-07
413	gene41649	557875	smarcad1a	SWI/SNF-related, matrix-associated actin-dependent regulator of chromatin, subfamily a, containing DEAD/H box 1 a	42.7403	48.2654	136.293	129.233	-1.54441	0.439966	-3.51029	0.000447613	0.00450286
414	gene41662	561775	specc1la	sperm antigen with calponin homology and coiled-coil domains 1-like a	0	0	19.5921	22.9021	-6.62788	1.90707	-3.47543	0.000510033	0.00505815
415	gene4167	100002010	abcc1		78.3572	59.7572	195.069	245.379	-1.67411	0.361557	-4.63028	3.65179e-06	5.95102e-05
416	gene41679	799716	smarcb1a	SWI/SNF related, matrix associated, actin dependent regulator of chromatin, subfamily b, member 1a	0	1.14918	69.8501	56.4372	-6.75753	1.6023	-4.21738	2.47155e-05	0.000340987
417	gene41689	799850	unm_hu7912		3.56169	0	61.3318	40.0786	-4.84729	1.16244	-4.16995	3.0467e-05	0.000411595
418	gene41696	352931	sepp1a	selenoprotein P, plasma, 1a	3.56169	0	172.07	186.488	-6.67454	0.935212	-7.13692	9.54438e-13	3.36644e-11
419	gene41811	494129	prnpa	prion protein a	65.2976	43.6687	298.141	417.963	-2.71808	0.338687	-8.02534	1.01242e-15	4.36814e-14
420	gene41827	100535324	mpp4a		42.7403	17.2376	124.367	107.967	-1.95606	0.542253	-3.60728	0.000309419	0.00326967
421	gene41836	368439	mycbp2	MYC binding protein 2	66.4849	68.9506	195.921	226.567	-1.64135	0.355882	-4.61206	3.98689e-06	6.46109e-05
422	gene41848	792402	kctd4	potassium channel tetramerisation domain containing 4	60.5487	22.9835	153.329	200.393	-2.08487	0.475056	-4.38868	1.14043e-05	0.000169326
423	gene41896	100126134	crygm2d10	crystallin, gamma M2d10	902.295	802.125	2246.28	2849.67	-1.58043	0.130956	-12.0685	1.55016e-33	1.21646e-31
424	gene41915	394070	trim63b	tripartite motif containing 63b	40.3658	39.072	127.775	134.141	-1.72136	0.451472	-3.81277	0.000137419	0.00160037
425	gene41949	100006589	idh1	isocitrate dehydrogenase 1 (NADP+), soluble	5.93615	10.3426	45.147	40.8965	-2.39979	0.858766	-2.79447	0.00519857	0.0355567
426	gene42003	327506	ckmt2a	creatine kinase, mitochondrial 2a (sarcomeric)	936.724	1157.22	3402.21	3835.28	-1.78892	0.113234	-15.7984	3.19259e-56	3.4405e-54
427	gene42189	337236	synj1	synaptojanin 1	3.56169	0	33.2214	27.8096	-4.11233	1.31801	-3.1201	0.00180791	0.0148709
428	gene42268	560917	LOC560917		0	0	11.9256	13.0869	-5.86321	2.17678	-2.69352	0.00707013	0.0450136
429	gene42556	436716	opn1lw2	opsin 1 (cone pigments), long-wave-sensitive, 2	10962.9	11134.4	39356.3	35111.3	-1.7527	0.0536525	-32.6677	4.49083e-234	2.33374e-231
430	gene42583	564461	grm2b	glutamate receptor, metabotropic 2b	36.8041	35.6245	122.664	115.328	-1.71632	0.473248	-3.62667	0.000287095	0.00305864
431	gene42612	566430	prkg1b		23.7446	57.4588	188.254	194.667	-2.23489	0.448682	-4.98102	6.32513e-07	1.17672e-05
432	gene42621	436706	dnajc9	DnaJ (Hsp40) homolog, subfamily C, member 9	23.7446	65.503	185.699	148.045	-1.90035	0.483134	-3.93339	8.37575e-05	0.00102817
433	gene42647	58028	pvalb2	parvalbumin 2	7866.59	7812.1	28378.7	29013.6	-1.87208	0.0441441	-42.4083	0	0
434	gene42652	560253	atpaf2	ATP synthase mitochondrial F1 complex assembly factor 2	0	0	11.0738	13.9048	-5.86135	2.17886	-2.6901	0.00714298	0.0453909
435	gene42666	793087	rgs9b	regulator of G protein signaling 9b	0	0	17.8884	17.9945	-6.3838	1.98108	-3.22237	0.00127133	0.0110562
436	gene42686	447923	aqp8a.1	aquaporin 8a, tandem duplicate 1	26.1191	4.5967	80.9239	109.603	-2.63789	0.692907	-3.807	0.000140665	0.00163492
437	gene42687	447907	lcmt1	leucine carboxyl methyltransferase 1	14.2468	22.9835	119.256	82.611	-2.43671	0.582093	-4.18612	2.8376e-05	0.000386247
438	gene42818	541541	tdrkh	tudor and KH domain containing	26.1191	43.6687	114.145	121.872	-1.7564	0.495542	-3.54441	0.000393496	0.0040537
439	gene42829	100537012	baiap2b		7.12338	8.04423	52.8135	68.7062	-3.00175	0.775213	-3.87216	0.000107875	0.00128642
440	gene42849	394181	cox15	cytochrome c oxidase assembly homolog 15 (yeast)	14.2468	14.9393	97.9605	62.1627	-2.45523	0.64532	-3.80467	0.000141995	0.00164754
441	gene42870	555250	dhx57		20.1829	9.19341	85.183	49.8938	-2.20314	0.709956	-3.10321	0.00191437	0.0155821
442	gene43023	436809	fam204a	family with sequence similarity 204, member A	7.12338	18.3868	82.6275	135.776	-3.09417	0.631982	-4.89597	9.78208e-07	1.77054e-05
443	gene43035	563843	synpo2la		33.2424	60.9063	157.589	170.13	-1.79782	0.436363	-4.12002	3.7884e-05	0.000503362
444	gene43036	572909	myoz1a	myozenin 1a	55.7998	87.3374	274.289	226.567	-1.80557	0.355253	-5.08248	3.72531e-07	7.22958e-06
445	gene43039	794339	ldb3a	LIM domain binding 3a	46.302	45.967	132.886	128.415	-1.50177	0.43969	-3.41553	0.000636576	0.00612354
446	gene43042	100148368	mmrn2a	multimerin 2a	0	0	56.2208	10.6331	-7.28069	1.82489	-3.98967	6.61652e-05	0.000835912
447	gene43050	559535	dna2		8.31061	2.29835	32.3695	50.7117	-2.97493	0.970773	-3.0645	0.00218034	0.0173309
448	gene43109	553434	msnb	moesin b	0	0	53.6653	11.451	-7.24272	1.82371	-3.97142	7.1445e-05	0.000892013
449	gene43164	386844	ssrp1a	structure specific recognition protein 1a	56.987	70.0997	311.77	265.827	-2.18336	0.330345	-6.60934	3.86044e-11	1.19413e-09
450	gene43204	568556	klhl3		8.31061	12.6409	68.1464	58.0731	-2.58887	0.726321	-3.56435	0.000364755	0.00378766
451	gene43400	797198	rrp8		22.5574	5.74588	63.0354	75.2496	-2.29269	0.73223	-3.13111	0.00174147	0.0144004
452	gene43567	100537642	ttyh1		58.1743	29.8786	182.292	200.393	-2.12184	0.425267	-4.98944	6.05555e-07	1.13287e-05
453	gene43925	100002065	im:7136021		0	0	17.0366	13.0869	-6.13119	2.07143	-2.95988	0.00307758	0.0231935
454	gene43933	556873	si:ch211-175f11.5	si:ch211-175f11.5	35.6169	48.2654	126.071	142.32	-1.67712	0.452148	-3.70922	0.000207896	0.00231287
455	gene43950	567090	si:dkey-170l10.1	si:dkey-170l10.1	0	0	13.6293	14.7228	-6.044	2.10291	-2.87411	0.00405167	0.0291175
456	gene43958	100000711	ngb	neuroglobin	28.4935	48.2654	266.623	268.281	-2.79864	0.377524	-7.41314	1.23345e-13	4.69774e-12
457	gene44151	406688	got2a	glutamic-oxaloacetic transaminase 2a, mitochondrial	103.289	79.2932	363.732	292.819	-1.84695	0.306493	-6.02606	1.68005e-09	4.38483e-08
458	gene44309	553664	zgc:111986	zgc:111986	104.476	72.3981	263.216	252.741	-1.54546	0.330522	-4.67583	2.92769e-06	4.8868e-05
459	gene44317	553639	gmpr	guanosine monophosphate reductase	0	0	88.5903	82.611	-8.63807	1.56846	-5.50735	3.64274e-08	8.15172e-07
460	gene44321	393696	hpca	hippocalcin	7.12338	0	41.7397	35.9889	-3.45803	1.11696	-3.09593	0.00196198	0.015926
461	gene4448	553617	syngr3a	synaptogyrin 3a	125.846	102.277	310.918	359.072	-1.55505	0.286986	-5.41855	6.00856e-08	1.31934e-06
462	gene44534	569553	syne1a		18.9957	27.5802	189.958	82.611	-2.54714	0.557098	-4.57216	4.82726e-06	7.68983e-05
463	gene44625	353222	gnrh2	gonadotropin-releasing hormone 2	36.8041	20.6852	85.183	103.059	-1.71305	0.554562	-3.08901	0.00200822	0.0161605
464	gene44718	58037	actn3a	actinin alpha 3a	785.946	714.788	2173.87	2205.96	-1.54547	0.115174	-13.4185	4.70919e-41	4.30174e-39
465	gene44788	566840	si:dkey-121a11.3		10.6851	20.6852	44.2952	80.1572	-1.98664	0.717952	-2.7671	0.00565582	0.0379516
466	gene44819	558738	si:dkey-78l4.14	si:dkey-78l4.14	41.553	60.9063	139.7	152.953	-1.51319	0.429511	-3.52306	0.000426593	0.00435437
467	gene44829	553572	hmg20b	high mobility group 20B	58.1743	43.6687	178.884	167.676	-1.76758	0.402361	-4.39301	1.11792e-05	0.000166514
468	gene44830	568618	si:dkey-110c1.7	si:dkey-110c1.7	0	0	12.7775	22.0841	-6.34252	2.00415	-3.1647	0.00155244	0.0130777
469	gene44841	564723	mier2	mesoderm induction early response 1, family member 2	23.7446	20.6852	120.108	118.6	-2.4262	0.514765	-4.71322	2.43835e-06	4.11406e-05
470	gene44937	554173	aspm	abnormal spindle microtubule assembly	1.18723	14.9393	62.1836	49.8938	-2.79044	0.896171	-3.11373	0.00184737	0.0151437
471	gene45182	140431	guca1b	guanylate cyclase activator 1B	18.9957	18.3868	76.6647	75.2496	-2.02292	0.612639	-3.30197	0.000960068	0.00868854
472	gene45209	58082	tnnc2	troponin C type 2 (fast)	3205.52	3224.59	11063.6	11362.7	-1.80228	0.0585943	-30.7586	9.37586e-208	3.71618e-205
473	gene45218	565014	kcnab2b	potassium voltage-gated channel, shaker-related subfamily, beta member 2 b	0	0	15.3329	19.6303	-6.34652	1.99535	-3.18066	0.00146942	0.0125045
474	gene45270	550579	idh3g	isocitrate dehydrogenase 3 (NAD+) gamma	49.8637	11.4918	149.07	167.676	-2.3716	0.550151	-4.31082	1.62649e-05	0.000233061
475	gene45271	393773	fam3a	family with sequence similarity 3, member A	0	0	121.812	119.418	-9.13282	1.53271	-5.95859	2.54416e-09	6.50932e-08
476	gene45293	445140	mipa	major intrinsic protein of lens fiber a	111.6	51.7129	258.105	238.836	-1.60702	0.380374	-4.22485	2.39099e-05	0.000331436
477	gene45320	797322	camta1a		13.0595	79.2932	463.396	462.949	-3.3256	1.10006	-3.02309	0.00250208	0.0195037
478	gene45405	402798	qtrtd1	queuine tRNA-ribosyltransferase domain containing 1	0	0	14.4811	16.3586	-6.16537	2.05728	-2.99685	0.00272784	0.0209562
479	gene45443	568270	ankrd33ba		13.0595	4.5967	48.5543	50.7117	-2.49498	0.832754	-2.99606	0.00273489	0.0209896
480	gene45457	550240	chodl	chondrolectin	0	0	16.1848	15.5407	-6.2061	2.04206	-3.03915	0.0023725	0.0186365
481	gene45469	793623	sh3kbp1		0	0	34.925	35.171	-7.34984	1.73637	-4.23288	2.30718e-05	0.000321151
482	gene45515	321552	smyhc1	slow myosin heavy chain 1	86.6678	141.349	449.766	570.098	-2.15997	0.280422	-7.70256	1.33363e-14	5.40502e-13
483	gene45615	100001116	fgl2b		0	0	13.6293	13.9048	-6.00173	2.11939	-2.83181	0.00462848	0.0324549
484	gene45625	100001260	ppp1r3ab		0	8.04423	38.3324	45.8041	-3.37702	1.07481	-3.14196	0.00167823	0.0139962
485	gene4575	559954	fn3krp	fructosamine 3 kinase related protein	0	0	14.4811	9.81517	-5.82094	2.199	-2.64708	0.00811899	0.0499105
486	gene45836	30429	mylpfa	myosin light chain, phosphorylatable, fast skeletal muscle a	8974.27	9001.5	61325.8	58874.6	-2.7413	0.04104	-66.7958	0	0
487	gene45867	566281	trim35-13		8.31061	9.19341	43.4433	54.8014	-2.48849	0.806894	-3.08404	0.00204213	0.0163995
488	gene45953	100005675	grin1b	glutamate receptor, ionotropic, N-methyl D-aspartate 1b	9.49784	2.29835	42.5915	61.3448	-3.14559	0.895072	-3.51434	0.00044084	0.004457
489	gene4605	793338	LOC793338		34.4297	49.4146	110.738	138.23	-1.5694	0.469508	-3.34265	0.000829818	0.00770969
490	gene46073	393107	utp6	UTP6, small subunit (SSU) processome component, homolog (yeast)	0	0	16.1848	10.6331	-5.96338	2.13988	-2.78678	0.00532353	0.0361997
491	gene46080	100001293	znf207b	zinc finger protein 207, b	0	0	108.182	108.785	-8.97991	1.54249	-5.8217	5.8251e-09	1.43239e-07
492	gene46082	100149391	tnrc6c2		52.2381	33.3261	174.625	179.945	-2.0525	0.419102	-4.89738	9.71209e-07	1.75924e-05
493	gene46102	100073341	sap130a	Sin3A-associated protein a	26.1191	14.9393	98.8123	76.0676	-2.09223	0.598104	-3.49811	0.000468562	0.00469254
494	gene46112	436981	pde6d	phosphodiesterase 6D, cGMP-specific, rod, delta	8.31061	21.8343	63.8873	59.7089	-2.03267	0.71852	-2.82897	0.0046698	0.0326564
495	gene46113	436954	phb2b	prohibitin 2b	0	2.29835	21.2958	26.1738	-4.35389	1.531	-2.84383	0.00445754	0.0314887
496	gene46245	559964	cacna1fb	calcium channel, voltage-dependent, L type, alpha 1F subunit	0	0	144.811	114.51	-9.237	1.5287	-6.0424	1.51838e-09	3.97619e-08
497	gene46246	559698	sypa	synaptophysin a	0	0	43.4433	44.1683	-7.67163	1.68103	-4.56365	5.02721e-06	7.97567e-05
498	gene46249	570533	samd10a	sterile alpha motif domain containing 10a	1.18723	0	16.1848	24.5379	-5.12052	1.88778	-2.71245	0.00667873	0.0429308
499	gene46250	570547	uckl1a	uridine-cytidine kinase 1-like 1a	0	0	22.1476	25.3559	-6.78863	1.86278	-3.64436	0.000268062	0.00287948
500	gene4631	570333	rcvrna	recoverin a	26.1191	20.6852	292.178	318.993	-3.70839	0.383386	-9.67271	3.93804e-22	2.22981e-20
501	gene46313	566928	neb		607.862	475.759	2271.83	2164.24	-2.03404	0.13418	-15.1591	6.60166e-52	6.92286e-50
502	gene46460	556903	socs7	suppressor of cytokine signaling 7	0	0	48.5543	101.423	-8.44765	1.6041	-5.2663	1.39199e-07	2.88068e-06
503	gene46498	568424	rangap1b	Ran GTPase activating protein 1b	0	0	28.1104	21.2662	-6.84412	1.85031	-3.6989	0.000216537	0.00239306
504	gene46505	286774	phf5a	PHD finger protein 5A	20.1829	1.14918	53.6653	66.2524	-2.49649	0.887459	-2.81308	0.004907	0.0340505
505	gene46536	553328	hells	helicase, lymphoid-specific	27.3063	24.1327	91.9977	80.9751	-1.74987	0.558403	-3.1337	0.00172618	0.0143094
506	gene46665	327215	cul5a	cullin 5a	3.56169	0	27.2586	21.2662	-3.78018	1.4105	-2.68003	0.00736159	0.0464018
507	gene46864	436794	sec11a	SEC11 homolog A, signal peptidase complex subunit	84.2933	68.9506	275.993	188.942	-1.60138	0.359499	-4.45447	8.41023e-06	0.000127627
508	gene46880	378444	gjd2b	gap junction protein delta 2b	1.18723	0	35.7769	38.4427	-5.98765	1.70225	-3.51748	0.000435662	0.00442775
509	gene46911	559151	si:ch211-203k16.3		0	1.14918	35.7769	44.9862	-6.11342	1.68523	-3.62765	0.000286013	0.00304989
510	gene46961	556141	myo7ab		0	0	21.2958	19.6303	-6.57346	1.92227	-3.41962	0.000627076	0.00604958
511	gene46973	327439	slc30a7	solute carrier family 30 (zinc transporter), member 7	4.74892	2.29835	65.5909	44.1683	-3.96545	0.942787	-4.20609	2.59824e-05	0.000356752
512	gene47037	555476	shoc2	SHOC2 leucine-rich repeat scaffold protein	0	0	13.6293	12.269	-5.91327	2.15568	-2.74311	0.00608612	0.0401384
513	gene47139	562675	cngb3.1		10.6851	17.2376	50.258	59.7089	-1.97613	0.726903	-2.71856	0.00655666	0.0424343
514	gene47168	100151067	asb15a		11.8723	39.072	109.886	83.4289	-1.92088	0.614711	-3.12485	0.00177896	0.0146585
515	gene4863	402805	pvalb1	parvalbumin 1	18244.2	18886.7	76255.8	74672.2	-2.02313	0.038379	-52.7145	0	0
516	gene4896	560530	sstr2b		5.93615	8.04423	39.1842	40.0786	-2.50197	0.896769	-2.78998	0.00527109	0.0359058
517	gene498	393744	dctpp1	dCTP pyrophosphatase 1	0	4.5967	44.2952	13.9048	-3.65081	1.33327	-2.73824	0.00617699	0.0405869
518	gene5002	567886	cog5	component of oligomeric golgi complex 5	22.5574	34.4753	81.7757	89.1544	-1.58243	0.559961	-2.82596	0.00471387	0.0329253
519	gene5066	793007	zgc:162331	zgc:162331	141.28	182.719	491.506	508.753	-1.62563	0.24012	-6.77008	1.28708e-11	4.14577e-10
520	gene5185	553396	mcm10	minichromosome maintenance 10 replication initiation factor	2.37446	0	56.2208	22.9021	-5.07451	1.38494	-3.66408	0.000248231	0.0027012
521	gene525	100006620	synpo2b		3.56169	9.19341	82.6275	80.9751	-3.67567	0.744491	-4.93715	7.92706e-07	1.45734e-05
522	gene5365	30582	opn1sw1	opsin 1 (cone pigments), short-wave-sensitive 1	23061.9	23182.3	77263.6	72494.8	-1.69527	0.0413927	-40.9559	0	0
523	gene5450	567017	kera	keratocan	18.9957	34.4753	112.442	88.3365	-1.90674	0.552675	-3.45003	0.000560533	0.00548684
524	gene5471	393688	slc25a3a	solute carrier family 25 (mitochondrial carrier%3B phosphate carrier), member 3a	371.603	319.471	1226.64	1350.4	-1.89934	0.158095	-12.0139	3.00424e-33	2.3263e-31
525	gene5592	58097	myf5	myogenic factor 5	0	0	17.8884	8.17931	-5.92221	2.16873	-2.73073	0.00631952	0.0413669
526	gene5645	564715	si:ch211-265o23.1		1.18723	0	23.8512	24.5379	-5.36956	1.82216	-2.94682	0.00321062	0.0240642
527	gene5657	568985	slc6a1l		11.8723	14.9393	93.7013	67.0703	-2.5828	0.648016	-3.9857	6.72806e-05	0.000846878
528	gene5671	100331575	alg10	asparagine-linked glycosylation 10	27.3063	12.6409	66.4428	80.9751	-1.88619	0.644374	-2.92717	0.00342059	0.0253696
529	gene579	641495	poglut1	protein O-glucosyltransferase 1	22.5574	11.4918	65.5909	62.9807	-1.91895	0.678534	-2.82808	0.00468281	0.0327377
530	gene598	560041	zc3h13	zinc finger CCCH-type containing 13	0	0	183.144	141.502	-9.5611	1.51259	-6.321	2.59883e-10	7.38441e-09
531	gene620	100004503	eef1a1b	eukaryotic translation elongation factor 1 alpha 1b	0	6.89506	46.8507	31.8993	-3.50298	1.11768	-3.13416	0.00172349	0.0142921
532	gene645	561941	prkx		42.7403	36.7736	133.737	139.866	-1.78334	0.446726	-3.99201	6.55145e-05	0.000828586
533	gene6669	110439458	LOC110439458		11.8723	22.9835	51.9616	72.7958	-1.83802	0.689961	-2.66394	0.00772308	0.0480969
534	gene760	108190121	LOC108190121		37.9914	56.3096	133.737	134.141	-1.50516	0.446915	-3.36789	0.000757459	0.00713421
535	gene777	566247	si:ch211-89o9.4	si:ch211-89o9.4	7.12338	18.3868	59.6281	59.7089	-2.22276	0.741151	-2.99907	0.00270804	0.0208254
536	gene835	100009631	slc43a1b	solute carrier family 43 (amino acid system L transporter), member 1b	29.6807	12.6409	72.4056	98.9696	-2.02047	0.621378	-3.2516	0.00114758	0.0101116
537	gene851	555790	si:dkey-9i23.15	si:dkey-9i23.15	4.74892	0	35.7769	22.9021	-3.63824	1.28409	-2.83332	0.00460679	0.0323319
538	gene9281	108183877	LOC108183877		2.37446	0	24.7031	29.4455	-4.52673	1.47739	-3.06401	0.0021839	0.0173532
539	gene947	100150046	si:ch73-6k14.2		4.74892	19.536	158.44	111.239	-3.4668	0.61259	-5.65924	1.52041e-08	3.57335e-07
540	gene975	559488	papss1	3'-phosphoadenosine 5'-phosphosulfate synthase 1	3.56169	1.14918	66.4428	55.6193	-4.70356	1.00886	-4.66224	3.12788e-06	5.18028e-05
541	gene997	100334507	kif16ba		8.31061	0	34.925	36.8069	-3.11853	1.13436	-2.74915	0.00597508	0.039563

## Sheet: AVM+20umMPs_CK_Up
Index	Row.names	Gene_ID	Gene_symbol	Gene_description	AVM.20.rep1	AVM.20.rep2	CK.rep1	CK.rep2	log2FoldChange	lfcSE	stat	pvalue	padj
1	gene1043	100333377	slc44a1a		84.5594	118.636	33.8646	33.3997	1.59729	0.462714	3.45202	0.000556414	0.00456453
2	gene1057	83908	ucp1	uncoupling protein 1	725.713	668.106	188.821	200.398	1.8396	0.18525	9.93039	3.07063e-23	3.26523e-21
3	gene1170	327244	dnajb1b	DnaJ (Hsp40) homolog, subfamily B, member 1b	2010.16	2097.98	106.725	101.182	4.30519	0.15346	28.0541	3.55871e-173	8.6497e-170
4	gene1187	321046	c3a.1	complement component c3a, duplicate 1	75.9965	61.5478	22.5764	20.6292	1.66952	0.555784	3.0039	0.00266544	0.0163836
5	gene12873	394142	hpda	4-hydroxyphenylpyruvate dioxygenase a	115.6	91.8758	25.655	44.2055	1.56687	0.471184	3.32538	0.000882968	0.00670362
6	gene12882	368243	hspb1	heat shock protein, alpha-crystallin-related, 1	1013.64	1054.34	97.4889	81.5346	3.53161	0.189514	18.6351	1.66952e-77	1.13621e-74
7	gene13015	100537991	prodhb		59.9409	70.4678	20.524	14.7352	1.88963	0.589275	3.20671	0.00134263	0.00943556
8	gene1330	566121	si:ch211-114l13.1		102.756	106.148	29.7598	34.3821	1.70308	0.452116	3.7669	0.000165285	0.00160621
9	gene13456	566223	atf5a	activating transcription factor 5a	581.212	544.119	153.93	194.504	1.69007	0.208521	8.10502	5.27364e-16	3.23919e-14
10	gene14010	799768	LOC799768		72.7853	85.6318	26.6812	20.6292	1.74578	0.525467	3.32233	0.000892689	0.00676237
11	gene14259	562343	specc1		143.43	181.968	46.179	66.7994	1.52628	0.374387	4.07675	4.56695e-05	0.000520094
12	gene14265	561355	tecta		146.641	183.752	49.2576	40.2761	1.88605	0.377698	4.99354	5.92828e-07	1.04739e-05
13	gene14340	321621	gldc	glycine dehydrogenase (decarboxylating)	1280.17	1150.68	366.353	392.938	1.67784	0.144342	11.6241	3.10972e-31	4.89897e-29
14	gene1459	793907	igfbp1b	insulin-like growth factor binding protein 1b	169.119	198.915	57.4672	56.976	1.68636	0.344186	4.89956	9.60538e-07	1.6229e-05
15	gene14634	368824	ccdc65	coiled-coil domain containing 65	123.093	135.584	32.8384	18.6646	2.33191	0.456933	5.1034	3.33608e-07	6.12298e-06
16	gene14774	767803	catip	ciliogenesis associated TTC17 interacting protein	69.5742	69.5758	6.1572	26.5233	2.085	0.661036	3.15414	0.00160971	0.0109507
17	gene14797	415139	cryba2a	crystallin, beta A2a	5040.38	4780.22	1256.07	1226.95	1.98357	0.0841312	23.5772	6.61231e-123	1.02274e-119
18	gene14882	100151129	rab11fip4b	RAB11 family interacting protein 4 (class II) b	145.571	125.772	55.4148	24.5586	1.76463	0.448743	3.93238	8.41078e-05	0.000890501
19	gene14931	795019	stk11ip	serine/threonine kinase 11 interacting protein	634.731	704.678	233.973	231.833	1.52452	0.182446	8.35601	6.48748e-17	4.38008e-15
20	gene15366	322508	h1fx	H1 histone family, member X	11004.5	10266	2198.12	2103.2	2.30594	0.0714617	32.2682	1.95465e-228	5.54274e-225
21	gene15460	108190430	LOC108190430		37.463	59.7638	12.3144	5.89407	2.42334	0.749607	3.23281	0.00122577	0.00875168
22	gene1559	797090	fuz		79.2076	43.7079	15.393	9.82345	2.28413	0.662712	3.44664	0.00056761	0.0046397
23	gene15610	259260	mst1	macrophage stimulating 1	74.9261	57.9798	19.4978	14.7352	1.95661	0.590394	3.31407	0.000919479	0.00693748
24	gene15613	541376	cacna2d2a	calcium channel, voltage-dependent, alpha 2/delta subunit 2a	94.1928	137.368	38.9956	37.3291	1.60382	0.438854	3.65456	0.000257624	0.00235151
25	gene15658	100004700	cyp24a1	cytochrome P450, family 24, subfamily A, polypeptide 1	238.693	264.031	75.9387	50.0996	1.99835	0.321367	6.21828	5.02619e-10	1.49765e-08
26	gene15974	553782	zgc:110425	zgc:110425	75.9965	64.2238	3.0786	23.5763	2.38801	0.718552	3.32336	0.000889408	0.00674349
27	gene16086	100334336	syt7b	synaptotagmin VIIb	50.3075	35.6799	5.131	3.92938	3.24652	0.856037	3.7925	0.000149141	0.00148217
28	gene16284	100000332	si:ch73-335l21.4		314.69	310.415	76.9649	86.4463	1.93494	0.272516	7.10029	1.24491e-12	5.28202e-11
29	gene16445	100007087	si:dkey-23i12.7		35.3223	49.0599	8.20959	9.82345	2.22745	0.758973	2.93482	0.00333745	0.0197712
30	gene16572	554722	rorab	RAR-related orphan receptor A, paralog b	83.4891	163.236	13.3406	35.3644	2.33974	0.536232	4.3633	1.28114e-05	0.000169761
31	gene16595	100333424	serf2	small EDRK-rich factor 2	87.7706	90.9838	0	0	8.91888	1.5372	5.80203	6.55169e-09	1.62257e-07
32	gene16620	553329	cilp	cartilage intermediate layer protein, nucleotide pyrophosphohydrolase	556.594	586.042	139.563	168.963	1.88837	0.208024	9.07765	1.10943e-19	9.29848e-18
33	gene1667	100005620	ccdc39		42.8149	58.8718	13.3406	17.6822	1.71366	0.654707	2.61745	0.00885904	0.043505
34	gene16714	572355	chd9		889.48	913.406	0	3.92938	8.81159	0.742112	11.8737	1.62204e-32	2.8451e-30
35	gene16932	30702	cpeb1b	cytoplasmic polyadenylation element binding protein 1b	137.008	129.34	28.7336	29.4703	2.1936	0.424707	5.16498	2.40459e-07	4.50569e-06
36	gene17283	797943	ppp1r15a	protein phosphatase 1, regulatory subunit 15A	6672.7	6437.55	1016.96	1033.43	2.67652	0.0799459	33.4791	9.69823e-246	3.30011e-242
37	gene17343	100148591	LOC100148591		109.178	116.852	15.393	7.85876	3.28639	0.542319	6.05989	1.36218e-09	3.76848e-08
38	gene17488	560210	hsp70l	heat shock cognate 70-kd protein, like	43736.5	43263.7	438.187	413.567	6.675	0.0731588	91.2399	0	0
39	gene17553	58054	pim2	Pim-2 proto-oncogene, serine/threonine kinase	257.96	310.415	79.0173	69.7465	1.93557	0.291302	6.64454	3.04157e-11	1.06261e-09
40	gene17554	100321503	si:dkey-83k24.5		150.923	135.584	0	4.91172	5.85389	1.32311	4.42433	9.674e-06	0.000132097
41	gene17590	557793	si:ch211-248e11.2	si:ch211-248e11.2	56.7297	56.1958	6.1572	9.82345	2.81784	0.70638	3.98912	6.63184e-05	0.000722369
42	gene17793	373121	mknk2b	MAP kinase interacting serine/threonine kinase 2b	1017.92	1156.92	277.074	259.339	2.0205	0.158085	12.7811	2.09161e-37	4.5624e-35
43	gene17906	449761	si:ch211-163l21.8		44.9556	65.1158	9.23579	8.8411	2.60876	0.699909	3.72728	0.00019356	0.00183774
44	gene17958	798846	si:ch211-199o1.2	si:ch211-199o1.2	379.982	342.527	61.572	43.2232	2.78704	0.291235	9.56973	1.07183e-21	1.04806e-19
45	gene17976	436676	dnase1l1l	deoxyribonuclease I-like 1-like	200.16	140.044	33.8646	34.3821	2.3154	0.397736	5.82145	5.83406e-09	1.45544e-07
46	gene18374	562354	si:dkey-250l23.4		58.8705	52.6279	7.18339	19.6469	2.05011	0.682738	3.00277	0.00267532	0.0164384
47	gene18811	110440027	LOC110440027		86.7002	54.4119	16.4192	17.6822	2.04567	0.588553	3.47576	0.000509409	0.00423818
48	gene18866	100320152	steap3		56.7297	34.7879	6.1572	10.8058	2.42567	0.765419	3.16908	0.00152925	0.0104998
49	gene19046	436857	cryba2b	crystallin, beta A2b	2611.71	2299.57	407.401	508.855	2.42096	0.129796	18.6521	1.21403e-77	8.98069e-75
50	gene19168	558045	parp4		90.9817	75.8198	19.4978	36.3468	1.5751	0.523291	3.00998	0.00261267	0.0161174
51	gene19216	795575	si:dkey-57a22.15	si:dkey-57a22.15	312.549	277.411	65.6767	56.976	2.26606	0.294214	7.70208	1.33866e-14	7.07326e-13
52	gene19226	436855	crygm2d15	crystallin, gamma M2d15	3718.47	3264.71	1024.15	1268.21	1.6062	0.113454	14.1572	1.68495e-45	4.47934e-43
53	gene19230	797707	crygm2d14	crystallin, gamma M2d14	3645.69	3277.2	1134.98	1262.31	1.52925	0.0997438	15.3318	4.68718e-53	1.53361e-50
54	gene19243	558501	crygm2d2	crystallin, gamma M2d2	2186.77	1774.18	560.305	720.059	1.62799	0.143885	11.3145	1.11203e-29	1.58993e-27
55	gene19244	553710	crygm2d1	crystallin, gamma M2d1	5967.33	5576.77	1871.79	2139.55	1.5245	0.0867396	17.5756	3.7853e-69	1.95161e-66
56	gene19246	474328	crygm5	crystallin, gamma M5	66.3631	71.3598	15.393	2.94703	2.91717	0.710621	4.10511	4.04129e-05	0.000464899
57	gene19420	30600	mid1ip1a	MID1 interacting protein 1a	74.9261	43.7079	22.5764	15.7175	1.62936	0.619979	2.62808	0.00858675	0.0424695
58	gene19683	558759	adarb1b		74.9261	64.2238	15.393	16.6999	2.11486	0.58124	3.63852	0.000274205	0.0024818
59	gene19798	101885164	LOC101885164		36.3927	54.4119	2.0524	2.94703	4.18156	0.96296	4.34241	1.40931e-05	0.000183739
60	gene20230	110440067	LOC110440067		221.567	187.319	85.1745	55.0113	1.54493	0.341104	4.52921	5.92052e-06	8.36642e-05
61	gene20272	554650	bnip3lb	BCL2/adenovirus E1B interacting protein 3-like b	1883.86	1579.73	573.645	520.643	1.66175	0.133388	12.4581	1.26419e-35	2.47229e-33
62	gene20410	494042	slc43a2b	solute carrier family 43 (amino acid system L transporter), member 2b	712.868	717.166	202.161	205.31	1.81125	0.180026	10.061	8.21349e-24	9.25459e-22
63	gene20507	492479	btg3	B-cell translocation gene 3	777.091	844.722	249.366	231.833	1.75373	0.171718	10.2128	1.73736e-24	2.08166e-22
64	gene20533	101884317	si:ch73-261i21.5		94.1928	90.9838	9.23579	3.92938	3.82113	0.643632	5.93682	2.90598e-09	7.56e-08
65	gene20596	792949	fryb		564.086	503.087	214.476	137.528	1.60096	0.234311	6.83261	8.33817e-12	3.15257e-10
66	gene206	378986	fga	fibrinogen alpha chain	125.234	82.9558	29.7598	26.5233	1.88506	0.479742	3.92933	8.51831e-05	0.000899433
67	gene20906	553178	cryba4	crystallin, beta A4	10396.5	9311.56	2992.4	3545.28	1.59152	0.0870385	18.2852	1.08567e-74	6.36953e-72
68	gene20932	387260	scarb1	scavenger receptor class B, member 1	109.178	104.364	42.0742	32.4174	1.52013	0.441064	3.44649	0.000567911	0.0046397
69	gene21022	571948	nr1d4b	nuclear receptor subfamily 1, group D, member 4b	178.752	192.671	28.7336	41.2585	2.40626	0.3792	6.34561	2.21551e-10	6.90378e-09
70	gene21167	436604	uox	urate oxidase	59.9409	68.6838	10.262	10.8058	2.61059	0.640851	4.07364	4.62841e-05	0.000525686
71	gene21193	567024	lgsn	lengsin, lens protein with glutamine synthetase domain	374.63	380.883	68.7553	99.2168	2.1676	0.268655	8.06833	7.12653e-16	4.28448e-14
72	gene21554	777750	ece1	endothelin converting enzyme 1	34.2519	52.6279	9.23579	8.8411	2.26783	0.755703	3.00095	0.00269136	0.016531
73	gene21565	799728	klhdc7a		245.115	280.087	60.5458	69.7465	2.01129	0.302513	6.64861	2.95874e-11	1.03656e-09
74	gene21616	569528	cacna1ab	calcium channel, voltage-dependent, P/Q type, alpha 1A subunit, b	377.842	355.907	63.6243	55.0113	2.62928	0.274842	9.56653	1.10552e-21	1.07482e-19
75	gene21692	100537878	ldlrad2		110.248	82.9558	33.8646	15.7175	1.9638	0.524565	3.74368	0.000181348	0.00174123
76	gene21904	436863	hrasls	HRAS-like suppressor	86.7002	65.1158	19.4978	22.5939	1.84811	0.545612	3.38721	0.000706061	0.00557186
77	gene21920	100333572	LOC100333572		284.719	251.543	85.1745	80.5523	1.69353	0.2866	5.90905	3.44079e-09	8.88341e-08
78	gene21949	100332293	LOC100332293		73.8557	34.7879	15.393	15.7175	1.7996	0.670025	2.68586	0.00723428	0.0367415
79	gene21977	794493	gdf10b	growth differentiation factor 10b	73.8557	69.5758	20.524	24.5586	1.66849	0.542237	3.07706	0.00209056	0.0135037
80	gene22143	437013	eef2k	eukaryotic elongation factor 2 kinase	2766.91	2865.1	776.833	860.534	1.78209	0.103204	17.2676	8.25077e-67	4.01082e-64
81	gene22357	405772	hbbe2	hemoglobin beta embryonic-2	466.682	377.315	52.3362	37.3291	3.2359	0.289993	11.1585	6.5063e-29	9.14861e-27
82	gene22358	561790	hbae5	hemoglobin, alpha embryonic 5	175.541	101.688	7.18339	11.7881	3.86251	0.552594	6.98978	2.75311e-12	1.09956e-10
83	gene2242	494090	bfsp2	beaded filament structural protein 2, phakinin	831.68	633.318	219.607	229.869	1.703	0.194938	8.7361	2.41298e-18	1.81657e-16
84	gene22486	323573	arl4d	ADP-ribosylation factor-like 4D	213.004	304.171	79.0173	90.3757	1.61188	0.307771	5.23727	1.62965e-07	3.15079e-06
85	gene22552	553634	casp7	caspase 7, apoptosis-related cysteine peptidase	74.9261	48.1679	17.4454	24.5586	1.54686	0.596301	2.59409	0.00948428	0.0459208
86	gene22592	101884685	LOC101884685		32.1112	62.4398	2.0524	5.89407	3.56828	0.888126	4.01777	5.87527e-05	0.000651376
87	gene22613	359835	timp2a	TIMP metallopeptidase inhibitor 2a	267.593	215.863	75.9387	86.4463	1.57202	0.303232	5.18422	2.16925e-07	4.07818e-06
88	gene22617	406596	socs3b	suppressor of cytokine signaling 3b	753.542	704.678	188.821	155.21	2.08412	0.191291	10.895	1.21779e-27	1.59381e-25
89	gene23041	100272168	rn7sk	RNA, 7SK small nuclear	80.2779	69.5758	18.4716	13.7528	2.21799	0.570992	3.88445	0.000102564	0.00106209
90	gene2340	565664	si:dkey-193b15.5	si:dkey-193b15.5	50.3075	43.7079	11.2882	1.96469	2.83436	0.833198	3.40178	0.000669479	0.0053177
91	gene23528	445139	bag3	BCL2-associated athanogene 3	128.445	147.18	33.8646	59.923	1.55399	0.414701	3.74725	0.000178781	0.00172229
92	gene23539	415101	rel	v-rel avian reticuloendotheliosis viral oncogene homolog	80.2779	95.4437	17.4454	21.6116	2.16963	0.524566	4.13605	3.5333e-05	0.000412316
93	gene23631	768197	zgc:153142	zgc:153142	109.178	29.4359	26.6812	11.7881	1.84684	0.699635	2.63971	0.0082976	0.0412552
94	gene23986	100329385	egln1a		40.6742	57.0878	4.1048	20.6292	1.97914	0.772844	2.56085	0.0104415	0.0495957
95	gene2399	559853	tox4a		219.426	317.551	0	0	10.5072	1.47998	7.09953	1.2518e-12	5.29802e-11
96	gene23992	100537923	arid4b		58.8705	29.4359	8.20959	14.7352	1.93774	0.75393	2.57018	0.0101644	0.0486189
97	gene24053	798023	slc2a9l2		83.4891	69.5758	27.7074	23.5763	1.57696	0.521829	3.02199	0.00251119	0.0155818
98	gene24263	449866	si:ch211-39i2.2	si:ch211-39i2.2	141.289	127.556	16.4192	12.7705	3.20454	0.483038	6.63413	3.26412e-11	1.13338e-09
99	gene24543	58151	cxcl14	chemokine (C-X-C motif) ligand 14	482.738	459.379	122.118	108.058	2.03345	0.227492	8.93857	3.9424e-19	3.17896e-17
100	gene24693	368429	si:rp71-46j2.7		359.645	404.967	64.6505	82.517	2.37665	0.267551	8.88298	6.50925e-19	5.19945e-17
101	gene24869	100330105	map1lc3cl		742.839	802.798	267.838	275.057	1.50987	0.169532	8.90606	5.28766e-19	4.2436e-17
102	gene24901	553473	crybb1l1		1340.11	1325.51	69.7815	93.3228	4.02801	0.183525	21.948	9.05682e-107	9.6308e-104
103	gene24902	550433	cryba1l1	crystallin, beta A1, like 1	6862.16	6031.69	1645	1824.21	1.89341	0.0892717	21.2096	7.79093e-100	7.36416e-97
104	gene2504	571427	ftr15		44.9556	44.5999	5.131	5.89407	3.02093	0.806208	3.74709	0.000178898	0.00172229
105	gene25054	553527	mlf1	myeloid leukemia factor 1	356.434	307.739	132.38	99.2168	1.5201	0.265271	5.73036	1.0022e-08	2.37817e-07
106	gene25056	494053	lxn	latexin	570.509	571.77	174.454	194.504	1.62995	0.197818	8.23967	1.72693e-16	1.11295e-14
107	gene25073	678546	sptssb	serine palmitoyltransferase, small subunit B	126.304	153.424	37.9694	41.2585	1.82087	0.401113	4.53954	5.63775e-06	8.00673e-05
108	gene25369	101883587	sgk494a		265.452	237.271	69.7815	70.7288	1.83827	0.299915	6.1293	8.82646e-10	2.52817e-08
109	gene2538	322674	pask		149.852	117.744	9.23579	36.3468	2.54717	0.530625	4.80032	1.58415e-06	2.56692e-05
110	gene25446	561851	ypel2b		505.216	525.387	184.716	162.087	1.57209	0.207319	7.58294	3.37816e-14	1.73644e-12
111	gene25507	562935	si:dkey-4p15.3	si:dkey-4p15.3	238.693	202.483	47.2052	36.3468	2.40107	0.348522	6.8893	5.60679e-12	2.14368e-10
112	gene25608	678554	bco2b	beta-carotene oxygenase 2b	64.2224	74.0358	20.524	25.541	1.5857	0.548879	2.88898	0.00386491	0.0222907
113	gene25661	751763	bbc3	BCL2 binding component 3	344.66	334.499	98.5151	106.093	1.73035	0.2549	6.78836	1.13414e-11	4.24092e-10
114	gene25862	557824	hsph1		419.586	376.423	33.8646	41.2585	3.40331	0.293538	11.5941	4.41462e-31	6.89085e-29
115	gene25891	492525	tekt1	tektin 1	160.556	126.664	12.3144	28.488	2.80957	0.478406	5.87277	4.28569e-09	1.0932e-07
116	gene25940	550277	rhbdd1	rhomboid domain containing 1	141.289	117.744	20.524	16.6999	2.7991	0.468908	5.9694	2.38134e-09	6.29132e-08
117	gene26063	558307	slc25a36b		72.7853	88.3078	15.393	34.3821	1.69255	0.552102	3.06564	0.00217202	0.0139768
118	gene26458	100000242	zgc:92606	zgc:92606	4089.89	3509.12	1149.34	1097.28	1.75761	0.100904	17.4186	5.95816e-68	2.98153e-65
119	gene26685	100002665	lenep	lens epithelial protein	118.811	76.7118	41.048	25.541	1.55306	0.491483	3.15995	0.00157797	0.0107822
120	gene26788	565383	cblc	Cbl proto-oncogene C, E3 ubiquitin protein ligase	90.9817	52.6279	25.655	22.5939	1.57058	0.56008	2.8042	0.00504417	0.0275282
121	gene26801	100535672	prss59.2	protease, serine, 59, tandem duplicate 2	40.6742	33.0039	2.0524	10.8058	2.51005	0.897046	2.79813	0.00514	0.0279221
122	gene26816	407635	ptpn3		80.2779	82.9558	24.6288	20.6292	1.85177	0.520031	3.56088	0.000369615	0.00322825
123	gene26906	795272	si:ch211-203d17.1		565.157	574.446	71.8339	83.4993	2.8742	0.229175	12.5415	4.42631e-36	8.96539e-34
124	gene26936	393665	ndrg1b	N-myc downstream regulated 1b	6928.52	6022.77	1432.57	1285.89	2.25215	0.0924651	24.3568	4.91058e-131	8.35486e-128
125	gene27039	641492	sh3d21	SH3 domain containing 21	41.7445	38.3559	13.3406	4.91172	2.13784	0.796317	2.68466	0.00726045	0.0368304
126	gene27071	402940	pnp4b	purine nucleoside phosphorylase 4b	61.0112	33.0039	13.3406	9.82345	2.01872	0.723647	2.78965	0.0052765	0.0284908
127	gene27385	103908991	klf10		111.319	75.8198	3.0786	9.82345	3.8476	0.663475	5.79917	6.66439e-09	1.64186e-07
128	gene27434	791124	cyp11c1	cytochrome P450, family 11, subfamily C, polypeptide 1	211.934	180.184	36.9432	49.1172	2.18542	0.360526	6.06174	1.34653e-09	3.73734e-08
129	gene27553	402827	hao1	hydroxyacid oxidase (glycolate oxidase) 1	31.0408	51.7359	11.2882	10.8058	1.90909	0.74602	2.55903	0.0104963	0.0497727
130	gene27658	566404	edrf1		190.526	201.591	53.3624	64.8348	1.72961	0.335874	5.14959	2.61056e-07	4.85421e-06
131	gene27670	406602	egln3	egl-9 family hypoxia-inducible factor 3	331.816	350.555	42.0742	58.9407	2.75423	0.295606	9.31724	1.19404e-20	1.06923e-18
132	gene27745	436836	stmn4l	stathmin-like 4, like	2696.27	2504.73	841.483	832.046	1.63555	0.103308	15.8317	1.88059e-56	6.6659e-54
133	gene27777	393321	ero1a	endoplasmic reticulum oxidoreductase alpha	153.063	132.908	23.6026	24.5586	2.5688	0.431267	5.9564	2.57857e-09	6.77033e-08
134	gene27811	571403	znf395a	zinc finger protein 395a	4174.45	3820.43	1421.29	1391	1.507	0.0894088	16.8551	9.61996e-64	3.897e-61
135	gene27855	100003675	p4ha1b	prolyl 4-hydroxylase, alpha polypeptide I b	422.797	295.251	50.2838	35.3644	3.06811	0.318988	9.61824	6.69687e-22	6.74205e-20
136	gene27868	100037314	zgc:162183	zgc:162183	51.3779	22.2999	1.0262	7.85876	3.03846	0.986234	3.08087	0.00206394	0.0133724
137	gene27873	795588	slc16a9a	solute carrier family 16, member 9a	27.8297	112.392	5.131	12.7705	2.96971	0.773338	3.84012	0.000122975	0.00124616
138	gene28104	436641	ctsl.1	cathepsin L.1	430.29	300.603	97.4889	108.058	1.82784	0.272541	6.70667	1.99122e-11	7.17767e-10
139	gene28113	100002065	im:7136021		75.9965	48.1679	20.524	15.7175	1.77476	0.607948	2.91926	0.00350866	0.0206417
140	gene28414	447832	capn3a	calpain 3a, (p94)	718.22	793.878	232.947	298.633	1.50792	0.184196	8.18648	2.68983e-16	1.70764e-14
141	gene28525	562930	paplna		259.03	258.679	68.7553	78.5876	1.81234	0.294535	6.15324	7.59171e-10	2.19669e-08
142	gene2862	447889	pnp5b	purine nucleoside phosphorylase 5b	1120.68	930.353	366.353	306.492	1.60764	0.166288	9.66779	4.13209e-22	4.20978e-20
143	gene28726	571852	lmf2a	lipase maturation factor 2a	35.3223	54.4119	10.262	14.7352	1.84506	0.713721	2.58513	0.00973415	0.0469757
144	gene28896	570100	admb		73.8557	75.8198	8.20959	12.7705	2.83199	0.616661	4.59246	4.38062e-06	6.37024e-05
145	gene28902	555427	si:ch211-242e8.1		72.7853	85.6318	32.8384	12.7705	1.8008	0.572673	3.14456	0.00166338	0.0112171
146	gene28906	407712	tph2	tryptophan hydroxylase 2 (tryptophan 5-monooxygenase)	41.7445	26.7599	7.18339	7.85876	2.18383	0.839746	2.60058	0.00930665	0.0452281
147	gene29024	326710	mbtps1	membrane-bound transcription factor peptidase, site 1	27.8297	98.1197	14.3668	16.6999	2.02417	0.701276	2.88642	0.00389655	0.0224307
148	gene29098	565579	tspan3a	tetraspanin 3a	221.567	218.539	53.3624	93.3228	1.5831	0.339485	4.66323	3.11282e-06	4.71607e-05
149	gene29127	100150067	si:ch73-103b9.2	si:ch73-103b9.2	53.5186	37.4639	4.1048	9.82345	2.70045	0.796163	3.39183	0.000694283	0.00548654
150	gene29326	445194	zgc:101040	zgc:101040	33.1816	61.5478	15.393	11.7881	1.80622	0.702897	2.56968	0.0101792	0.0486757
151	gene29417	436959	blvrb	biliverdin reductase B	75.9965	71.3598	13.3406	10.8058	2.61036	0.599828	4.35184	1.34998e-05	0.000177637
152	gene29459	100002134	LOC100002134		208.723	177.508	59.5196	74.6582	1.52331	0.335039	4.54667	5.45001e-06	7.79214e-05
153	gene29643	100334710	btr23		236.552	265.815	9.23579	30.4527	3.6547	0.42351	8.62954	6.16003e-18	4.47892e-16
154	gene29784	560648	si:ch211-81a5.8	si:ch211-81a5.8	582.283	571.77	184.716	189.593	1.62418	0.194909	8.33298	7.88301e-17	5.23912e-15
155	gene29818	503711	ccdc106b	coiled-coil domain containing 106b	92.052	93.6597	17.4454	14.7352	2.52995	0.52926	4.78016	1.75159e-06	2.81413e-05
156	gene30321	557556	dlgap3	discs, large (Drosophila) homolog-associated protein 3	139.148	175.724	43.1004	39.2938	1.9361	0.38645	5.00997	5.44385e-07	9.65815e-06
157	gene30362	550321	asb4	ankyrin repeat and SOCS box containing 4	296.493	241.731	71.8339	62.8701	1.99777	0.302255	6.60957	3.85444e-11	1.31951e-09
158	gene30818	445211	zgc:100997	zgc:100997	61.0112	49.9519	4.1048	0	4.77769	0.994976	4.80181	1.57235e-06	2.55023e-05
159	gene31382	553586	paplnb	papilin b, proteoglycan-like sulfated glycoprotein	320.041	318.443	24.6288	51.0819	3.07172	0.339346	9.05188	1.40525e-19	1.17201e-17
160	gene3148	559987	si:ch211-106h11.1		172.33	204.267	9.23579	26.5233	3.39068	0.458098	7.40164	1.3451e-13	6.5054e-12
161	gene31498	393939	atf3	activating transcription factor 3	1301.57	1362.97	183.69	193.522	2.82037	0.152798	18.4582	4.47943e-76	2.93127e-73
162	gene31867	565155	hsp90aa1.2	heat shock protein 90, alpha (cytosolic), class A member 1, tandem duplicate 2	9104.59	9133.16	1580.35	1433.24	2.59772	0.0755143	34.4004	2.48763e-259	1.05811e-255
163	gene31891	101883508	pgfa		134.867	107.04	36.9432	14.7352	2.22956	0.498539	4.47218	7.74254e-06	0.000107448
164	gene32166	497165	nek6		78.1372	66.0078	24.6288	21.6116	1.63967	0.54037	3.03435	0.00241051	0.0151393
165	gene32179	767774	esm1	endothelial cell-specific molecule 1	95.2632	90.0918	26.6812	32.4174	1.64784	0.477567	3.4505	0.000559548	0.00458802
166	gene32625	393611	c6	complement component 6	147.711	134.692	58.4934	39.2938	1.53098	0.394893	3.87695	0.000105775	0.0010907
167	gene32702	101883881	vsig10l2		148.782	199.807	40.0218	55.9937	1.86052	0.377797	4.92466	8.45052e-07	1.44355e-05
168	gene32820	492482	eif4ebp3	eukaryotic translation initiation factor 4E binding protein 3	477.386	437.079	143.668	154.228	1.61723	0.219812	7.35734	1.8761e-13	8.89133e-12
169	gene33067	566514	gabrb4		39.6038	64.2238	6.1572	6.87641	2.99588	0.76185	3.93238	8.41093e-05	0.000890501
170	gene33101	436859	cryba1b	crystallin, beta A1b	7260.34	6849.65	1945.67	2332.09	1.72131	0.089489	19.2349	1.88872e-82	1.46067e-79
171	gene33173	101882859	LOC101882859		89.9113	86.5238	24.6288	22.5939	1.90174	0.502255	3.78641	0.000152841	0.00151276
172	gene33204	373132	p4ha2	procollagen-proline, 2-oxoglutarate 4-dioxygenase (proline 4-hydroxylase), alpha polypeptide 2	411.023	379.991	70.8077	77.6052	2.41308	0.257989	9.35344	8.48402e-21	7.63741e-19
173	gene33252	335032	rapgef6		731.064	714.49	242.183	241.657	1.57888	0.174439	9.05116	1.41457e-19	1.17402e-17
174	gene33267	792160	irf1b	interferon regulatory factor 1b	134.867	128.448	8.20959	8.8411	3.94791	0.541315	7.29317	3.02741e-13	1.39589e-11
175	gene33502	792168	ing5a	inhibitor of growth family, member 5a	50.3075	75.8198	17.4454	19.6469	1.76787	0.596722	2.96264	0.00305015	0.0182988
176	gene33702	100005482	si:dkey-182g1.2		75.9965	115.068	28.7336	37.3291	1.53382	0.483008	3.17556	0.00149546	0.0103053
177	gene33980	559024	ncanb		36.3927	39.2479	3.0786	11.7881	2.34138	0.85374	2.7425	0.00609736	0.0320396
178	gene340	327067	slc25a4	solute carrier family 25 (mitochondrial carrier%3B adenine nucleotide translocator), member 4	209.793	254.219	33.8646	51.0819	2.44842	0.350747	6.98059	2.93933e-12	1.16302e-10
179	gene34263	559475	vtg1	vitellogenin 1	72.7853	51.7359	17.4454	17.6822	1.82335	0.599751	3.04018	0.00236436	0.0149045
180	gene34387	570187	si:dkeyp-34c12.1	si:dkeyp-34c12.1	80.2779	66.0078	7.18339	3.92938	3.72256	0.707589	5.26091	1.43342e-07	2.79598e-06
181	gene34542	563601	tm4sf18	transmembrane 4 L six family member 18	62.0816	56.1958	11.2882	7.85876	2.62863	0.673074	3.90541	9.40671e-05	0.000980134
182	gene34561	571127	si:ch211-262h13.5	si:ch211-262h13.5	36.3927	42.8159	8.20959	6.87641	2.39455	0.793259	3.01862	0.00253931	0.0157334
183	gene34587	101883842	tspan2b		98.4743	130.232	32.8384	33.3997	1.78954	0.444046	4.03008	5.57571e-05	0.000622474
184	gene34733	100150452	si:ch211-117c9.5		1913.83	1820.57	567.488	572.707	1.71127	0.117075	14.6169	2.19165e-48	6.54187e-46
185	gene34886	336303	ppdpfb	pancreatic progenitor cell differentiation and proliferation factor b	24023.4	22332.9	7235.73	7150.49	1.68798	0.0602629	28.0102	1.22094e-172	2.59663e-169
186	gene35093	492763	casp9	caspase 9, apoptosis-related cysteine protease	375.701	353.231	85.1745	111.005	1.89205	0.259493	7.29137	3.06828e-13	1.41091e-11
187	gene35229	553809	irak1bp1	interleukin-1 receptor-associated kinase 1 binding protein 1	54.589	67.7918	21.5502	10.8058	1.92369	0.628683	3.05987	0.00221431	0.0141739
188	gene35328	563150	nr1d4a	nuclear receptor subfamily 1, group D, member 4a	259.03	345.203	72.8601	101.182	1.79599	0.296522	6.05686	1.38808e-09	3.8339e-08
189	gene35527	100148055	si:ch73-265d7.2		112.389	114.176	20.524	36.3468	1.99167	0.468984	4.24677	2.16872e-05	0.000268745
190	gene3555	373081	mvp	major vault protein	340.378	404.967	92.3579	105.111	1.91677	0.256225	7.48083	7.38528e-14	3.69568e-12
191	gene35631	100330524	si:ch211-152c8.5		109.178	146.288	6.1572	10.8058	3.90925	0.559617	6.98559	2.83666e-12	1.12501e-10
192	gene35704	560947	si:ch211-271e10.1		67.4335	56.1958	23.6026	14.7352	1.68996	0.597315	2.82926	0.00466553	0.0259586
193	gene36029	100334289	map3k15		113.459	139.152	22.5764	17.6822	2.6523	0.467906	5.66843	1.44108e-08	3.2955e-07
194	gene36080	402880	cox4i1l		139.148	155.208	10.262	7.85876	4.025	0.520897	7.72705	1.10067e-14	5.94504e-13
195	gene36367	100001114	LOC100001114		72.7853	68.6838	3.0786	15.7175	2.90373	0.699751	4.14966	3.32973e-05	0.000390166
196	gene36382	30457	acvr2b	activin A receptor, type IIB	109.178	107.932	22.5764	23.5763	2.23362	0.471602	4.73625	2.17714e-06	3.41086e-05
197	gene36385	445034	crygn2	crystallin, gamma N2	8116.64	7276.02	2324.34	2461.76	1.68489	0.0795643	21.1764	1.57592e-99	1.41119e-96
198	gene36571	79079	cpeb1a	cytoplasmic polyadenylation element binding protein 1a	70.6446	54.4119	20.524	19.6469	1.63671	0.581426	2.81499	0.00487793	0.0268295
199	gene36612	100004331	hal	histidine ammonia-lyase	79.2076	87.4158	7.18339	9.82345	3.29055	0.618233	5.32251	1.02347e-07	2.04621e-06
200	gene36754	555782	ccdc135		95.2632	100.796	31.8122	33.3997	1.58828	0.458734	3.4623	0.000535571	0.00440629
201	gene37212	550580	sqrdl	sulfide quinone reductase-like (yeast)	291.141	274.735	86.2007	70.7288	1.85089	0.286391	6.46283	1.02766e-10	3.34313e-09
202	gene37221	100333114	tln2b		133.797	151.64	33.8646	65.8171	1.51624	0.415746	3.64704	0.000265277	0.00241618
203	gene37239	373115	dnaja		1089.64	1140.86	111.856	120.828	3.26061	0.174899	18.6428	1.44551e-77	1.02475e-74
204	gene37263	100333322	si:dkey-108k21.13		68.5038	90.0918	15.393	34.3821	1.67053	0.557744	2.99515	0.00274311	0.0168064
205	gene37268	100037365	zgc:162611	zgc:162611	275.086	230.135	63.6243	76.6229	1.84697	0.306174	6.03242	1.61523e-09	4.41115e-08
206	gene37269	100332815	si:dkey-108k21.21		48.1668	44.5999	1.0262	6.87641	3.54109	0.894296	3.95964	7.50635e-05	0.000809848
207	gene37301	553392	ano3		55.6594	21.4079	5.131	10.8058	2.26534	0.857395	2.64212	0.0082388	0.0410228
208	gene37345	100125271	zgc:173652	zgc:173652	64.2224	75.8198	17.4454	17.6822	1.99624	0.571087	3.49551	0.000473157	0.00398256
209	gene37348	103909889	si:ch211-113a14.27		93.1224	114.176	42.0742	19.6469	1.75193	0.496123	3.53124	0.000413614	0.00355955
210	gene3788	550551	cbx7a	chromobox homolog 7a	2195.33	2088.17	377.641	341.856	2.574	0.123027	20.9223	3.35315e-97	2.85252e-94
211	gene3829	100126123	hsp70.1		33794.9	33293.8	616.746	638.524	5.73969	0.0683268	84.0035	0	0
212	gene3830	30671	hsp70.3	heat shock cognate 70-kd protein, tandem duplicate 3	30159.9	28974.8	362.248	395.885	6.28449	0.0784737	80.0841	0	0
213	gene3836	406482	gdpd3a	glycerophosphodiester phosphodiesterase domain containing 3a	41.7445	65.1158	7.18339	7.85876	2.83066	0.733776	3.85766	0.000114479	0.00117193
214	gene3873	378968	abat	4-aminobutyrate aminotransferase	274.015	350.555	59.5196	64.8348	2.32939	0.295012	7.8959	2.88225e-15	1.65671e-13
215	gene3925	566559	akt1s1		4296.48	3843.62	1389.47	1378.23	1.55591	0.0915433	16.9965	8.72253e-65	3.71013e-62
216	gene39380	110438564	LOC110438564		141.289	101.688	10.262	45.1879	2.12589	0.556747	3.81842	0.000134312	0.00134978
217	gene40016	562531	adgrl1a		56.7297	82.0638	23.6026	14.7352	1.86051	0.584905	3.18088	0.0014683	0.0101758
218	gene41010	565200	stat2	signal transducer and activator of transcription 2	245.115	159.668	86.2007	53.0466	1.53881	0.365942	4.20505	2.61022e-05	0.000317188
219	gene41053	108190430	LOC108190430		37.463	59.7638	12.3144	5.89407	2.42334	0.749607	3.23281	0.00122577	0.00875168
220	gene41179	393352	snx15	sorting nexin 15	64.2224	107.04	22.5764	25.541	1.83417	0.529601	3.4633	0.000533595	0.00439641
221	gene41339	553474	crybgx	crystallin beta gamma X	877.706	817.07	145.72	157.175	2.48337	0.18187	13.6546	1.89482e-42	4.60551e-40
222	gene41466	100148883	sema6bb		394.967	403.183	0	0	11.0775	1.46488	7.56205	3.9677e-14	2.02115e-12
223	gene41895	569000	crygm2d21	crystallin, gamma M2d21	2819.36	2595.71	780.938	797.664	1.77784	0.103921	17.1077	1.30054e-65	5.823e-63
224	gene42096	327419	wu:fi09b08		40.6742	41.9239	7.18339	8.8411	2.36482	0.773245	3.05831	0.00222591	0.0142161
225	gene42178	494042	slc43a2b	solute carrier family 43 (amino acid system L transporter), member 2b	280.438	303.279	61.572	62.8701	2.23018	0.29125	7.65728	1.89908e-14	9.88103e-13
226	gene42683	405772	hbbe2	hemoglobin beta embryonic-2	907.676	859.886	247.314	298.633	1.69389	0.169111	10.0164	1.29102e-23	1.41712e-21
227	gene42684	561790	hbae5	hemoglobin, alpha embryonic 5	249.397	198.915	7.18339	0	5.96872	1.82676	3.26739	0.00108545	0.00795549
228	gene42827	359835	timp2a	TIMP metallopeptidase inhibitor 2a	1494.24	1277.34	421.768	359.538	1.82655	0.147884	12.3512	4.79717e-35	9.07878e-33
229	gene42852	100272168	rn7sk	RNA, 7SK small nuclear	80.2779	69.5758	18.4716	13.7528	2.21799	0.570992	3.88445	0.000102564	0.00106209
230	gene43123	563392	nup62l	nucleoporin 62 like	52.4483	59.7638	19.4978	16.6999	1.63388	0.609367	2.68128	0.00733412	0.0371377
231	gene43433	561851	ypel2b		505.216	525.387	184.716	162.087	1.57209	0.207319	7.58294	3.37816e-14	1.73644e-12
232	gene43560	101883024	LOC101883024		21.4075	112.392	0	0	8.50143	2.46528	3.44846	0.000563795	0.00461839
233	gene43611	567691	si:ch211-251p5.5		513.779	569.986	113.908	198.434	1.7936	0.249267	7.19551	6.22297e-13	2.75723e-11
234	gene43726	566404	edrf1		190.526	201.591	53.3624	64.8348	1.72961	0.335874	5.14959	2.61056e-07	4.85421e-06
235	gene43759	100037314	zgc:162183	zgc:162183	102.756	78.4958	20.524	14.7352	2.3621	0.535687	4.40948	1.03621e-05	0.00013981
236	gene43765	795588	slc16a9a	solute carrier family 16, member 9a	166.978	120.42	51.31	45.1879	1.57284	0.393709	3.99492	6.47155e-05	0.000708083
237	gene44069	570100	admb		73.8557	75.8198	8.20959	12.7705	2.83199	0.616661	4.59246	4.38062e-06	6.37024e-05
238	gene44089	565061	si:ch211-216l23.2	si:ch211-216l23.2	188.386	225.675	61.572	25.541	2.25316	0.402576	5.59686	2.18274e-08	4.85454e-07
239	gene44091	566696	si:ch211-216l23.1	si:ch211-216l23.1	92.052	90.0918	19.4978	19.6469	2.218	0.513208	4.32185	1.54728e-05	0.000199738
240	gene44118	562982	pias1b		63.152	66.0078	12.3144	14.7352	2.25478	0.612336	3.68225	0.000231182	0.00215407
241	gene44709	492341	pcf11	PCF11 cleavage and polyadenylation factor subunit	401.39	524.495	128.275	130.652	1.83974	0.236726	7.7716	7.74989e-15	4.28106e-13
242	gene45033	570187	si:dkeyp-34c12.1	si:dkeyp-34c12.1	102.756	108.824	9.23579	7.85876	3.63133	0.574676	6.31891	2.63407e-10	8.11177e-09
243	gene45331	553809	irak1bp1	interleukin-1 receptor-associated kinase 1 binding protein 1	54.589	67.7918	21.5502	10.8058	1.92369	0.628683	3.05987	0.00221431	0.0141739
244	gene45470	100334289	map3k15		113.459	139.152	22.5764	17.6822	2.6523	0.467906	5.66843	1.44108e-08	3.2955e-07
245	gene45877	566596	si:dkey-153k10.9	si:dkey-153k10.9	348.941	216.755	0	3.92938	7.15145	1.14943	6.22174	4.91664e-10	1.46757e-08
246	gene46306	795575	si:dkey-57a22.15	si:dkey-57a22.15	312.549	277.411	65.6767	56.976	2.26606	0.294214	7.70208	1.33866e-14	7.07326e-13
247	gene46820	570100	admb		73.8557	75.8198	8.20959	12.7705	2.83199	0.616661	4.59246	4.38062e-06	6.37024e-05
248	gene46870	565579	tspan3a	tetraspanin 3a	221.567	218.539	53.3624	93.3228	1.5831	0.339485	4.66323	3.11282e-06	4.71607e-05
249	gene47354	798689	gria1a	glutamate receptor, ionotropic, AMPA 1a	80.2779	63.3318	8.20959	18.6646	2.41229	0.622364	3.87601	0.000106181	0.00109423
250	gene47358	140505	mt-rnr1		45626.8	42710.6	15725.5	14493.5	1.54756	0.060821	25.4445	8.11279e-143	1.53368e-139
251	gene4754	406650	timp2b	TIMP metallopeptidase inhibitor 2b	109.178	123.988	43.1004	31.435	1.64756	0.433222	3.80304	0.00014293	0.00142545
252	gene4831	108182859	LOC108182859		56.7297	99.9037	19.4978	32.4174	1.59463	0.555636	2.86991	0.00410588	0.0234107
253	gene4844	337849	mettl23	methyltransferase like 23	89.9113	55.3038	19.4978	11.7881	2.21427	0.604612	3.6623	0.000249959	0.00229261
254	gene4849	767737	foxj1a	forkhead box J1a	238.693	271.167	56.441	42.2408	2.37158	0.324456	7.30939	2.68357e-13	1.24409e-11
255	gene5126	797483	faxca		72.7853	99.9037	28.7336	22.5939	1.75353	0.510988	3.43164	0.000599947	0.00487464
256	gene5242	566596	si:dkey-153k10.9	si:dkey-153k10.9	496.653	365.719	160.087	65.8171	1.93296	0.631506	3.06087	0.00220694	0.014148
257	gene539	100317614	arhgef38		77.0668	39.2479	7.18339	6.87641	3.04509	0.740835	4.11035	3.95065e-05	0.000455704
258	gene5454	101882092	LOC101882092		50.3075	55.3038	0	0.982345	6.71887	1.58839	4.22998	2.33715e-05	0.00028773
259	gene5545	493781	hgfa	hepatocyte growth factor a	50.3075	46.3839	12.3144	12.7705	1.94582	0.679108	2.86526	0.00416663	0.0237173
260	gene5598	563056	hcls1	hematopoietic cell-specific Lyn substrate 1	35.3223	33.8959	8.20959	7.85876	2.10688	0.815938	2.58216	0.00981845	0.0472296
261	gene741	100537580	si:dkey-117m1.4		301.845	425.483	100.568	130.652	1.65426	0.27314	6.05643	1.39174e-09	3.83777e-08
262	gene830	560055	crybb1l2	crystallin, beta B1, like 2	10247.7	9488.18	2970.85	3931.34	1.51561	0.207319	7.31055	2.6606e-13	1.23681e-11
263	gene862	570074	smu1b		531.975	494.167	201.135	151.281	1.54246	0.218189	7.06938	1.55629e-12	6.48987e-11

## Sheet: AVM+20umMPs_CK_Down
Index	Row.names	Gene_ID	Gene_symbol	Gene_description	AVM.20.rep1	AVM.20.rep2	CK.rep1	CK.rep2	log2FoldChange	lfcSE	stat	pvalue	padj
1	gene1051	282615	smarca5	SWI/SNF related, matrix associated, actin dependent regulator of chromatin, subfamily a, member 5	411.023	448.675	1334.06	1390.02	-1.66254	0.134607	-12.3511	4.80246e-35	9.07878e-33
2	gene10949	108183933	LOC108183933		24.6186	21.4079	54.3886	75.6405	-1.50121	0.564542	-2.65916	0.00783351	0.0393079
3	gene12832	567114	ythdc2		24.6186	46.3839	91.3317	122.793	-1.5836	0.475522	-3.33023	0.000867746	0.00660279
4	gene13213	100003123	si:dkey-27p18.5		0	0	45.1528	59.923	-8.19169	1.6033	-5.10927	3.23405e-07	5.94855e-06
5	gene13223	352934	npas2	neuronal PAS domain protein 2	16.0556	40.1399	99.5413	117.881	-1.93797	0.506396	-3.82698	0.000129725	0.00130678
6	gene13312	492631	zgc:193538	zgc:193538	13.9148	16.056	54.3886	49.1172	-1.78515	0.644251	-2.7709	0.00559016	0.0298153
7	gene13345	81882	dhfr	dihydrofolate reductase	48.1668	41.0319	172.401	168.963	-1.93939	0.365663	-5.30376	1.13441e-07	2.25215e-06
8	gene13347	445137	fam151b	family with sequence similarity 151, member B	24.6186	6.24398	45.1528	79.5699	-2.03488	0.701572	-2.90046	0.00372617	0.0216816
9	gene13460	394048	h2afx	H2A histone family, member X	77.0668	72.2518	250.393	258.357	-1.76982	0.293722	-6.02549	1.68595e-09	4.57493e-08
10	gene13537	393774	pole3	polymerase (DNA directed), epsilon 3 (p17 subunit)	0	0	73.8863	153.246	-9.30416	1.53504	-6.06118	1.35125e-09	3.74432e-08
11	gene1402	110439995	LOC110439995		17.126	0.891998	54.3886	36.3468	-2.36198	0.907594	-2.60246	0.00925579	0.0450581
12	gene14040	565400	msh3	mutS homolog 3 (E. coli)	16.0556	15.164	56.441	50.0996	-1.77177	0.633386	-2.7973	0.00515318	0.0279847
13	gene14090	550406	grk1b	G protein-coupled receptor kinase 1 b	923.732	1048.99	2918.51	2721.1	-1.51385	0.104751	-14.4518	2.44156e-47	6.80996e-45
14	gene14095	325735	zmynd19	zinc finger, MYND-type containing 19	77.0668	60.6558	297.598	220.045	-1.91397	0.315652	-6.06356	1.33145e-09	3.70152e-08
15	gene14227	327124	lrwd1	leucine-rich repeats and WD repeat domain containing 1	16.0556	27.6519	59.5196	71.7112	-1.57761	0.577433	-2.73211	0.00629302	0.0327476
16	gene14367	393949	unga	uracil DNA glycosylase a	36.3927	24.9759	105.699	106.093	-1.79399	0.461366	-3.88844	0.000100889	0.00104667
17	gene14461	100332331	tmem250		9.63335	12.488	58.4934	43.2232	-2.1949	0.690317	-3.17955	0.00147505	0.0102081
18	gene14473	550234	exosc2	exosome component 2	43.8853	49.0599	149.825	141.458	-1.64587	0.380885	-4.32117	1.55205e-05	0.000200202
19	gene14770	566409	mcm6	minichromosome maintenance complex component 6	132.726	176.616	597.248	478.402	-1.79333	0.2279	-7.86893	3.57688e-15	2.02857e-13
20	gene1486	566845	mylk4a		64.2224	49.9519	180.611	168.963	-1.61858	0.352258	-4.59487	4.33025e-06	6.32858e-05
21	gene15041	567734	dtymk	deoxythymidylate kinase (thymidylate kinase)	24.6186	10.704	60.5458	83.4993	-2.04311	0.604804	-3.37814	0.000729791	0.00570881
22	gene15121	566542	sgip1a		13.9148	8.91998	47.2052	111.005	-2.8039	0.64957	-4.31654	1.58493e-05	0.000203364
23	gene15387	368924	fkbp5	FK506 binding protein 5	879.846	770.686	2491.61	2462.74	-1.58747	0.108223	-14.6685	1.02629e-48	3.1181e-46
24	gene16128	100009626	sv2ba	synaptic vesicle glycoprotein 2Ba	21.4075	35.6799	79.0173	106.093	-1.6892	0.502393	-3.3623	0.000772958	0.00598318
25	gene16308	492517	zgc:103586	zgc:103586	14.9852	16.948	68.7553	54.029	-1.94012	0.60726	-3.19488	0.00139887	0.00975426
26	gene16413	566923	haus3	HAUS augmin-like complex, subunit 3	29.9704	15.164	70.8077	58.9407	-1.53366	0.586443	-2.61519	0.0089178	0.0437381
27	gene1644	550476	zgc:110366	zgc:110366	21.4075	15.164	84.1483	79.5699	-2.16979	0.542822	-3.99724	6.40865e-05	0.000702104
28	gene16489	564200	mblac1		7.49261	10.704	34.8908	41.2585	-2.05798	0.779176	-2.64123	0.00826056	0.0411071
29	gene17035	568585	trip4	thyroid hormone receptor interactor 4	9.63335	9.81197	55.4148	34.3821	-2.2061	0.739879	-2.9817	0.0028665	0.0173933
30	gene17139	553698	zgc:112271	zgc:112271	17.126	25.8679	72.8601	57.9583	-1.59801	0.574074	-2.78363	0.00537545	0.0289241
31	gene17285	81540	tyms	thymidylate synthetase	43.8853	30.3279	186.768	181.734	-2.32001	0.376148	-6.16782	6.92367e-10	2.02404e-08
32	gene1738	554138	rpap2	RNA polymerase II associated protein 2	20.3371	17.84	50.2838	67.7818	-1.63165	0.598853	-2.72463	0.00643735	0.0333511
33	gene17448	445408	gle1	GLE1 RNA export mediator homolog (yeast)	36.3927	29.4359	120.065	140.475	-1.98924	0.423626	-4.69574	2.65639e-06	4.10498e-05
34	gene17485	406695	cdc45	CDC45 cell division cycle 45 homolog (S. cerevisiae)	12.8445	33.0039	61.572	72.6935	-1.53733	0.599584	-2.564	0.0103473	0.0492789
35	gene1752	108179505	LOC108179505		8.56298	8.91998	55.4148	44.2055	-2.50911	0.717989	-3.49464	0.000474702	0.00399041
36	gene1753	110437982	LOC110437982		21.4075	34.7879	77.9911	90.3757	-1.57541	0.510366	-3.08682	0.00202309	0.013183
37	gene17545	553568	abt1	activator of basal transcription 1	10.7037	15.164	47.2052	75.6405	-2.24092	0.64589	-3.46951	0.000521404	0.00431754
38	gene17715	322059	pola2	polymerase (DNA directed), alpha 2	24.6186	31.2199	118.013	111.005	-2.03115	0.451501	-4.49866	6.83839e-06	9.56812e-05
39	gene17759	100148883	sema6bb		0	0	376.615	296.668	-10.8709	1.47091	-7.39057	1.46203e-13	7.00703e-12
40	gene17764	402933	rgl1	ral guanine nucleotide dissociation stimulator-like 1	18.1963	17.84	92.3579	34.3821	-1.81343	0.652005	-2.78131	0.00541398	0.0290762
41	gene18220	557875	smarcad1a	SWI/SNF-related, matrix-associated actin-dependent regulator of chromatin, subfamily a, containing DEAD/H box 1 a	22.4778	34.7879	164.192	155.21	-2.46955	0.412282	-5.98994	2.09917e-09	5.6068e-08
42	gene1850	326729	pif1	PIF1 5'-to-3' DNA helicase homolog (S. cerevisiae)	10.7037	17.84	54.3886	48.1349	-1.83504	0.663108	-2.76733	0.00565178	0.0300874
43	gene1904	386613	pdca	phosducin a	132.726	156.992	396.113	445.002	-1.53517	0.2308	-6.65153	2.90053e-11	1.02173e-09
44	gene19152	100000148	tmprss3a		25.6889	38.3559	116.987	109.04	-1.81195	0.450509	-4.022	5.77059e-05	0.000641286
45	gene19212	569865	si:dkey-57a22.11	si:dkey-57a22.11	19.2667	21.4079	94.4103	55.0113	-1.87444	0.567427	-3.30341	0.000955181	0.0071687
46	gene19295	394070	trim63b	tripartite motif containing 63b	48.1668	49.0599	153.93	161.105	-1.69583	0.367532	-4.61409	3.94831e-06	5.82118e-05
47	gene19312	494100	nabp1a	nucleic acid binding protein 1a	55.6594	47.2759	157.008	148.334	-1.57143	0.370045	-4.24657	2.17063e-05	0.000268786
48	gene19389	497542	uggt2		12.8445	19.6239	55.4148	53.0466	-1.73231	0.633304	-2.73535	0.00623134	0.0325015
49	gene19435	406285	chaf1b	chromatin assembly factor 1, subunit B	13.9148	20.5159	57.4672	123.775	-2.38935	0.579478	-4.12329	3.73506e-05	0.000433777
50	gene1945	352923	2020-09-15	selenoprotein 15	277.227	225.675	762.466	730.865	-1.57324	0.180221	-8.72947	2.55866e-18	1.91775e-16
51	gene19475	386709	dnajb11	DnaJ (Hsp40) homolog, subfamily B, member 11	70.6446	69.5758	283.231	282.915	-2.01379	0.286473	-7.02959	2.07148e-12	8.45184e-11
52	gene19569	445255	ralba	v-ral simian leukemia viral oncogene homolog Ba (ras related)	11.7741	14.272	43.1004	48.1349	-1.805	0.687932	-2.6238	0.0086954	0.0428822
53	gene1957	394160	bokb	BCL2-related ovarian killer b	32.1112	13.38	69.7815	68.7641	-1.61976	0.587821	-2.75552	0.00585981	0.0310009
54	gene19647	606585	obsl1b		21.4075	29.4359	75.9387	89.3934	-1.69583	0.513579	-3.30199	0.000960026	0.00719871
55	gene19841	436730	egfl6	EGF-like-domain, multiple 6	102.756	94.5517	322.227	293.721	-1.64366	0.265596	-6.18859	6.07059e-10	1.79003e-08
56	gene19977	393894	pitpnb	phosphatidylinositol transfer protein, beta	21.4075	21.4079	84.1483	61.8877	-1.76961	0.549513	-3.22032	0.00128046	0.00907459
57	gene20069	561469	atp6v0a2a		37.463	48.1679	165.218	217.098	-2.1539	0.367912	-5.85439	4.78775e-09	1.2158e-07
58	gene20266	336380	si:dkey-242g16.2		19.2667	27.6519	101.594	100.199	-2.09715	0.487737	-4.29975	1.70993e-05	0.000217434
59	gene20373	446130	si:ch211-237l4.6	si:ch211-237l4.6	80.2779	82.0638	252.445	299.615	-1.76567	0.28674	-6.15775	7.37865e-10	2.14358e-08
60	gene20700	794108	nipblb	nipped-B homolog b (Drosophila)	177.682	170.372	520.283	473.49	-1.51414	0.208383	-7.26613	3.69934e-13	1.66951e-11
61	gene20704	794081	ucp3	uncoupling protein 3	205.512	232.811	645.479	648.348	-1.55957	0.18586	-8.39106	4.81779e-17	3.29196e-15
62	gene20713	492491	dhrs13a.1	dehydrogenase/reductase (SDR family) member 13a, tandem duplicate 1	13.9148	17.84	48.2314	59.923	-1.76377	0.63394	-2.78223	0.00539862	0.0290029
63	gene2090	767653	elovl8a	ELOVL fatty acid elongase 8a	13.9148	10.704	61.572	70.7288	-2.43253	0.619408	-3.92719	8.59444e-05	0.000906545
64	gene20912	108191561	cdk2ap1		75.9965	69.5758	214.476	247.551	-1.66804	0.307592	-5.4229	5.86411e-08	1.23175e-06
65	gene21066	406715	cdk2	cyclin-dependent kinase 2	56.7297	52.6279	166.244	159.14	-1.57433	0.356863	-4.41158	1.02619e-05	0.000139233
66	gene21152	436628	thop1	thimet oligopeptidase 1	170.189	112.392	393.034	466.614	-1.61096	0.253161	-6.36338	1.97366e-10	6.20701e-09
67	gene21207	406844	krt15	keratin 15	49.2371	54.4119	165.218	163.069	-1.66142	0.359364	-4.62323	3.77816e-06	5.60921e-05
68	gene21473	437014	rnpep	arginyl aminopeptidase (aminopeptidase B)	19.2667	25.8679	49.2576	80.5523	-1.52018	0.581397	-2.6147	0.0089307	0.0437688
69	gene21484	563332	phf20a		23.5482	28.5439	76.9649	78.5876	-1.57492	0.51464	-3.06023	0.00221163	0.0141674
70	gene21785	100329402	dnajc11		6.42224	16.056	50.2838	49.1172	-2.12743	0.715558	-2.97311	0.00294799	0.0177988
71	gene22318	568424	rangap1b	Ran GTPase activating protein 1b	57.8001	27.6519	165.218	154.228	-1.91403	0.416128	-4.59962	4.23263e-06	6.20275e-05
72	gene22320	792904	si:ch73-139e5.2		8.56298	14.272	56.441	39.2938	-2.05708	0.710065	-2.89703	0.00376714	0.0218677
73	gene22376	335716	nme2a	NME/NM23 nucleoside diphosphate kinase 2a	432.431	385.343	1280.7	1262.31	-1.63854	0.139105	-11.7792	4.99849e-32	8.25674e-30
74	gene22423	406845	msh2	mutS homolog 2 (E. coli)	49.2371	40.1399	145.72	186.646	-1.89902	0.377894	-5.02528	5.02709e-07	8.98434e-06
75	gene22426	64263	gch2	GTP cyclohydrolase 2	81.3483	94.5517	244.235	295.686	-1.61579	0.288486	-5.60095	2.13177e-08	4.74738e-07
76	gene22515	798088	rnf40	ring finger protein 40	8.56298	13.38	35.917	93.3228	-2.54994	0.699647	-3.6446	0.000267803	0.00243527
77	gene22595	559001	fasn		29.9704	29.4359	82.0959	97.2521	-1.59469	0.481427	-3.31242	0.000924933	0.00697245
78	gene22645	100537012	baiap2b		25.6889	5.35199	53.3624	79.5699	-2.12044	0.69662	-3.04391	0.00233529	0.0147485
79	gene22658	563263	btbd17a		7.49261	15.164	49.2576	63.8524	-2.3053	0.67914	-3.39444	0.000687702	0.00544212
80	gene23107	561810	dnph1	2'-deoxynucleoside 5'-phosphate N-hydrolase 1	20.3371	15.164	64.6505	64.8348	-1.87261	0.585612	-3.19769	0.00138532	0.00968755
81	gene23423	100148873	si:dkey-191g9.5		23.5482	37.4639	88.2531	158.158	-2.00681	0.478444	-4.19446	2.73528e-05	0.00033076
82	gene23714	436624	pdss2	prenyl (decaprenyl) diphosphate synthase, subunit 2	18.1963	16.056	77.9911	69.7465	-2.11129	0.562341	-3.75446	0.000173714	0.00167644
83	gene23752	553448	rrbp1a	ribosome binding protein 1a	75.9965	58.8718	218.58	179.769	-1.56632	0.334461	-4.68313	2.82531e-06	4.32671e-05
84	gene23974	260437	msh6	mutS homolog 6 (E. coli)	77.0668	71.3598	251.419	237.727	-1.72183	0.298215	-5.77379	7.75093e-09	1.88412e-07
85	gene24205	795266	si:dkey-185e18.7		22.4778	7.13598	38.9956	66.7994	-1.85458	0.715866	-2.59068	0.00957854	0.0463244
86	gene24361	436598	pls3	plastin 3 (T isoform)	25.6889	17.84	61.572	73.6759	-1.64226	0.56358	-2.91397	0.00356863	0.0209296
87	gene24375	550369	nsdhl	NAD(P) dependent steroid dehydrogenase-like	11.7741	5.35199	30.786	43.2232	-2.12768	0.817662	-2.60216	0.00926399	0.0450851
88	gene24382	407727	slbp	stem-loop binding protein	116.671	115.96	345.829	381.15	-1.64414	0.244853	-6.71483	1.88283e-11	6.81583e-10
89	gene24406	567774	ergic1	endoplasmic reticulum-golgi intermediate compartment 1	18.1963	15.164	62.5982	94.3051	-2.23823	0.568443	-3.93748	8.23421e-05	0.000876153
90	gene2446	553288	uggt1	UDP-glucose glycoprotein glucosyltransferase 1	12.8445	22.2999	89.2793	86.4463	-2.30999	0.542149	-4.2608	2.03695e-05	0.00025371
91	gene24804	334222	hnrnpa0b	heterogeneous nuclear ribonucleoprotein A0b	1578.8	1432.55	4383.92	5036.48	-1.6464	0.0953744	-17.2625	9.01799e-67	4.262e-64
92	gene25193	568032	rbp2a	retinol binding protein 2a, cellular	53.5186	69.5758	161.113	235.763	-1.68533	0.3541	-4.75949	1.94085e-06	3.0775e-05
93	gene25232	405817	ppm1na	protein phosphatase, Mg2+/Mn2+ dependent, 1Na (putative)	64.2224	82.9558	224.738	230.851	-1.62587	0.311309	-5.22269	1.76342e-07	3.3787e-06
94	gene25271	110437892	LOC110437892		135.937	93.6597	368.406	432.232	-1.80814	0.259234	-6.97493	3.06021e-12	1.20804e-10
95	gene2532	556995	lig1	ligase I, DNA, ATP-dependent	26.7593	12.488	107.751	111.005	-2.49523	0.51197	-4.87378	1.09482e-06	1.83882e-05
96	gene25346	791770	dhrs11b	dehydrogenase/reductase (SDR family) member 11b	32.1112	25.8679	93.3841	91.3581	-1.6758	0.4794	-3.49563	0.000472947	0.00398256
97	gene25461	336789	vmp1	vacuole membrane protein 1	77.0668	99.9037	296.572	315.333	-1.78532	0.277162	-6.44142	1.18364e-10	3.82134e-09
98	gene25639	492364	cbl	Cbl proto-oncogene, E3 ubiquitin protein ligase	14.9852	16.056	53.3624	54.029	-1.78931	0.631343	-2.83413	0.0045951	0.0256415
99	gene25660	415148	sae1	SUMO1 activating enzyme subunit 1	112.389	145.396	472.052	406.691	-1.76483	0.238955	-7.38561	1.51756e-13	7.25275e-12
100	gene25739	794038	brip1	BRCA1 interacting protein C-terminal helicase 1	4.28149	17.84	54.3886	41.2585	-2.08984	0.76677	-2.72551	0.00642014	0.0332822
101	gene26296	65226	rpa2	replication protein A2	97.4039	76.7118	271.943	254.427	-1.59992	0.289887	-5.51911	3.40718e-08	7.39411e-07
102	gene26307	553585	echdc1	enoyl CoA hydratase domain containing 1	4.28149	10.704	28.7336	55.9937	-2.48107	0.822927	-3.01493	0.00257039	0.0159086
103	gene26400	386701	tubb5	tubulin, beta 5	2093.65	2060.51	6468.13	6390.15	-1.63024	0.0733176	-22.2353	1.56681e-109	1.77718e-106
104	gene26516	447872	dscc1	DNA replication and sister chromatid cohesion 1	4.28149	18.7319	50.2838	59.923	-2.2363	0.732182	-3.0543	0.00225589	0.0143491
105	gene26534	553579	fabp11b	fatty acid binding protein 11b	46.026	39.2479	136.484	173.875	-1.86714	0.387076	-4.82372	1.40904e-06	2.32075e-05
106	gene26551	563011	myh14		13.9148	18.7319	59.5196	51.0819	-1.75457	0.62602	-2.80273	0.00506715	0.027588
107	gene26580	791152	them4	thioesterase superfamily member 4	21.4075	20.5159	88.2531	105.111	-2.20672	0.499602	-4.41695	1.00102e-05	0.000136251
108	gene26764	563341	klhl38b		9.63335	7.13598	89.2793	57.9583	-3.14259	0.654783	-4.79943	1.59119e-06	2.57588e-05
109	gene26766	563270	prelid3a		17.126	14.272	73.8863	78.5876	-2.28412	0.565197	-4.04127	5.3162e-05	0.000596635
110	gene26898	559074	lingo4b	leucine rich repeat and Ig domain containing 4b	11.7741	32.1119	81.0697	81.5346	-1.87412	0.572427	-3.27399	0.00106042	0.00782052
111	gene27102	436700	eny2	enhancer of yellow 2 homolog (Drosophila)	47.0964	74.9278	246.288	222.992	-1.93506	0.332736	-5.81562	6.041e-09	1.50485e-07
112	gene27242	101883659	LOC101883659		32.1112	51.7359	163.166	122.793	-1.76174	0.41575	-4.23751	2.26011e-05	0.000278649
113	gene27526	567006	bub1bb		20.3371	33.8959	62.5982	98.2345	-1.5612	0.537893	-2.90243	0.00370281	0.0215752
114	gene27781	436999	wdhd1	WD repeat and HMG-box DNA binding protein 1	26.7593	27.6519	143.668	100.199	-2.16289	0.454681	-4.75694	1.96545e-06	3.11071e-05
115	gene28134	492328	ankrd9	ankyrin repeat domain 9	191.597	140.936	690.632	652.277	-2.01901	0.205011	-9.84827	6.97314e-23	7.27859e-21
116	gene28250	402812	pth2	parathyroid hormone 2	6.42224	5.35199	37.9694	38.3114	-2.70062	0.834921	-3.23458	0.00121821	0.00871233
117	gene28479	334315	orc3	origin recognition complex, subunit 3	21.4075	8.02798	64.6505	71.7112	-2.23044	0.633268	-3.52211	0.000428128	0.00367331
118	gene28555	406513	spred1	sprouty-related, EVH1 domain containing 1	134.867	89.1998	462.816	774.088	-2.47116	0.271866	-9.08961	9.93939e-20	8.41337e-18
119	gene28684	449835	dut	deoxyuridine triphosphatase	141.289	114.176	549.017	523.59	-2.07399	0.218864	-9.47619	2.63742e-21	2.47918e-19
120	gene28689	449778	dtwd1	DTW domain containing 1	29.9704	32.1119	71.8339	134.581	-1.73305	0.492467	-3.51913	0.00043297	0.00370364
121	gene28735	394057	calub	calumenin b	24.6186	51.7359	157.008	143.422	-1.96402	0.428387	-4.58468	4.54685e-06	6.57824e-05
122	gene28774	324947	sephs1	selenophosphate synthetase 1	160.556	121.312	534.65	473.49	-1.84311	0.227303	-8.10859	5.12096e-16	3.15681e-14
123	gene29241	394083	slc33a1	solute carrier family 33 (acetyl-CoA transporter), member 1	32.1112	26.7599	84.1483	102.164	-1.66569	0.479758	-3.47194	0.000516713	0.00429056
124	gene29266	497278	opa3	optic atrophy 3	10.7037	11.596	40.0218	43.2232	-1.89885	0.725735	-2.61645	0.00888486	0.0436143
125	gene2962	100007732	zgc:172253	zgc:172253	40.6742	47.2759	132.38	123.775	-1.53955	0.401343	-3.83601	0.000125051	0.00126494
126	gene29664	558344	chd4a	chromodomain helicase DNA binding protein 4a	511.638	558.39	1777.38	1772.15	-1.7286	0.120799	-14.3098	1.90103e-46	5.21678e-44
127	gene29678	100034647	krt17	keratin 17	58.8705	57.9798	202.161	188.61	-1.74183	0.33302	-5.2304	1.69142e-07	3.2628e-06
128	gene29842	568159	ago3b	argonaute RISC catalytic component 3b	21.4075	39.2479	132.38	79.5699	-1.79495	0.500643	-3.5853	0.00033669	0.00297119
129	gene29944	678630	stmn1a	stathmin 1a	222.638	205.159	616.746	662.1	-1.5813	0.186927	-8.45947	2.68605e-17	1.85774e-15
130	gene29997	368364	sb:cb649		17.126	24.0839	61.572	69.7465	-1.66616	0.571252	-2.91668	0.0035378	0.0207774
131	gene30015	100002108	npvf	neuropeptide VF precursor	9.63335	9.81197	40.0218	40.2761	-2.04555	0.751157	-2.7232	0.00646521	0.0334751
132	gene30040	449780	txnl4a	thioredoxin-like 4A	117.741	92.7677	317.096	363.468	-1.69705	0.263083	-6.45064	1.11376e-10	3.60258e-09
133	gene30222	321726	rbbp4	retinoblastoma binding protein 4	406.742	327.363	1469.52	1395.91	-1.96805	0.145298	-13.5449	8.48958e-42	2.03439e-39
134	gene30495	30733	rrm2	ribonucleotide reductase M2 polypeptide	267.593	192.671	827.117	784.893	-1.81309	0.190372	-9.52396	1.66706e-21	1.58454e-19
135	gene30720	561348	ylpm1		145.571	207.835	564.41	606.107	-1.72263	0.21682	-7.94499	1.94206e-15	1.12772e-13
136	gene30832	192314	dtl	denticleless E3 ubiquitin protein ligase homolog (Drosophila)	9.63335	20.5159	50.2838	62.8701	-1.89514	0.653526	-2.89987	0.00373322	0.0217152
137	gene31349	322160	pdia6	protein disulfide isomerase family A, member 6	127.374	100.796	318.122	366.415	-1.58899	0.259468	-6.12402	9.12457e-10	2.60479e-08
138	gene31431	566836	si:ch211-63o20.7	si:ch211-63o20.7	18.1963	15.164	62.5982	50.0996	-1.7593	0.61952	-2.83979	0.00451437	0.0252579
139	gene31436	192323	mcm3	minichromosome maintenance complex component 3	144.5	148.072	519.257	444.02	-1.71849	0.219815	-7.81789	5.37149e-15	2.99641e-13
140	gene31500	562522	nsl1	NSL1, MIS12 kinetochore complex component	8.56298	15.164	41.048	57.9583	-2.05034	0.700339	-2.92764	0.00341547	0.0201636
141	gene31540	445395	esco2	establishment of sister chromatid cohesion N-acetyltransferase 2	52.4483	66.8998	243.209	165.034	-1.76974	0.352897	-5.0149	5.30623e-07	9.44354e-06
142	gene31541	360218	pbk	PDZ binding kinase	35.3223	33.0039	125.196	93.3228	-1.67796	0.448315	-3.74282	0.000181963	0.00174615
143	gene31553	58146	hey2	hes-related family bHLH transcription factor with YRPW motif 2	33.1816	26.7599	110.83	63.8524	-1.54562	0.51323	-3.01156	0.00259908	0.0160394
144	gene31846	571911	fdft1	farnesyl-diphosphate farnesyltransferase 1	13.9148	16.948	65.6767	51.0819	-1.91527	0.622059	-3.07892	0.00207755	0.0134401
145	gene31953	394113	txnl1	thioredoxin-like 1	66.3631	72.2518	208.318	187.628	-1.5126	0.323537	-4.67522	2.93644e-06	4.46875e-05
146	gene32286	393757	chchd10	coiled-coil-helix-coiled-coil-helix domain containing 10	92.052	87.4158	248.34	259.339	-1.50114	0.284642	-5.27378	1.33639e-07	2.6165e-06
147	gene32645	562639	rtn2b	reticulon 2b	48.1668	41.9239	145.72	112.97	-1.52365	0.405495	-3.7575	0.000171616	0.00166186
148	gene32734	777733	rb1	retinoblastoma 1	47.0964	39.2479	178.559	176.822	-2.04495	0.363571	-5.62461	1.85926e-08	4.19541e-07
149	gene32950	30740	rrm1	ribonucleotide reductase M1 polypeptide	278.297	227.459	700.894	731.847	-1.50532	0.181885	-8.27623	1.27131e-16	8.25578e-15
150	gene33238	555218	oatx		23.5482	32.1119	84.1483	76.6229	-1.52491	0.508212	-3.00053	0.00269507	0.0165418
151	gene33578	192338	mcm2	minichromosome maintenance complex component 2	177.682	153.424	627.008	578.601	-1.86693	0.200998	-9.2883	1.56766e-20	1.38198e-18
152	gene33787	65228	aspn	asporin (LRR class 1)	21.4075	8.02798	50.2838	55.9937	-1.86861	0.68357	-2.7336	0.0062646	0.032635
153	gene33956	557565	nrd1b	nardilysin b (N-arginine dibasic convertase)	86.7002	67.7918	260.655	189.593	-1.54645	0.324476	-4.76598	1.87941e-06	2.99685e-05
154	gene34287	562636	csrp2bp	csrp2 binding protein	50.3075	39.2479	146.746	217.098	-2.0276	0.380663	-5.32649	1.00131e-07	2.00901e-06
155	gene34347	103909608	wu:fb80c09		162.697	75.8198	349.934	360.521	-1.58272	0.311388	-5.08279	3.71938e-07	6.78258e-06
156	gene34677	570945	nup210		68.5038	75.8198	210.371	238.71	-1.6361	0.310229	-5.27386	1.33584e-07	2.6165e-06
157	gene34694	768152	ube2t	ubiquitin-conjugating enzyme E2T (putative)	19.2667	20.5159	72.8601	64.8348	-1.78985	0.559774	-3.19746	0.00138644	0.00968974
158	gene34842	368491	si:rp71-79p20.2		58.8705	74.9278	188.821	191.557	-1.50344	0.333228	-4.51174	6.42973e-06	9.03347e-05
159	gene35025	406455	rcc2	regulator of chromosome condensation 2	267.593	273.843	833.274	778.017	-1.57287	0.166958	-9.42072	4.48006e-21	4.16523e-19
160	gene35035	568761	eif4g3b		97.4039	161.452	394.06	372.309	-1.55925	0.26888	-5.79907	6.66821e-09	1.64186e-07
161	gene35295	447922	snrpg	small nuclear ribonucleoprotein polypeptide G	177.682	128.448	483.34	494.119	-1.67994	0.227801	-7.37459	1.64857e-13	7.85681e-12
162	gene35432	335732	elovl4b	ELOVL fatty acid elongase 4b	387.475	484.355	1475.67	1311.43	-1.67361	0.147914	-11.3148	1.10871e-29	1.58993e-27
163	gene35436	557652	si:dkeyp-27c8.2		9.63335	21.4079	51.31	53.0466	-1.73612	0.666512	-2.60479	0.00919304	0.0448424
164	gene35805	566954	terf1		12.8445	24.9759	56.441	68.7641	-1.71628	0.606776	-2.82853	0.00467623	0.025975
165	gene35856	768133	ezh2	enhancer of zeste 2 polycomb repressive complex 2 subunit	70.6446	58.8718	237.052	203.345	-1.76872	0.32139	-5.50334	3.72659e-08	8.0381e-07
166	gene35969	317740	pola1	polymerase (DNA directed), alpha 1	70.6446	59.7638	178.559	207.275	-1.56802	0.333447	-4.70246	2.57048e-06	3.99034e-05
167	gene36422	100333229	kiaa0101		99.5447	79.3878	302.729	355.609	-1.88375	0.272836	-6.90432	5.04452e-12	1.95062e-10
168	gene36910	795490	kcna6a	potassium voltage-gated channel, shaker-related, subfamily, member 6 a	20.3371	12.488	63.6243	62.8701	-1.95573	0.605528	-3.22979	0.00123881	0.00882999
169	gene3693	556258	tcap	titin-cap (telethonin)	71.715	84.7398	259.628	265.233	-1.7432	0.291064	-5.98905	2.11075e-09	5.62888e-08
170	gene37815	100463516	slc1a9	solute carrier family 1 (glutamate transporter), member 9	8.56298	19.6239	56.441	60.9054	-2.04254	0.65364	-3.12487	0.00177886	0.0119202
171	gene37818	100538266	LOC100538266		95.2632	81.1718	188.821	340.874	-1.58876	0.333049	-4.77035	1.83905e-06	2.94067e-05
172	gene37908	108182486	LOC108182486		12.8445	14.272	47.2052	47.1525	-1.79692	0.673839	-2.6667	0.00766011	0.0385409
173	gene38187	108182241	LOC108182241		31.0408	47.2759	113.908	133.599	-1.65332	0.428126	-3.86177	0.000112568	0.00115445
174	gene3822	286747	mcm5	minichromosome maintenance complex component 5	171.26	198.915	540.807	516.713	-1.51195	0.20438	-7.39774	1.38526e-13	6.65788e-12
175	gene38259	100037341	zgc:162895	zgc:162895	11.7741	7.13598	41.048	41.2585	-2.1325	0.758904	-2.80998	0.00495448	0.0271571
176	gene38576	110438480	LOC110438480		89.9113	68.6838	243.209	309.439	-1.80594	0.300161	-6.01658	1.78143e-09	4.81864e-08
177	gene39453	83412	glrba	glycine receptor, beta a	3.21112	13.38	41.048	57.9583	-2.55061	0.783692	-3.25461	0.00113547	0.00825243
178	gene39718	556995	lig1	ligase I, DNA, ATP-dependent	21.4075	22.2999	84.1483	65.8171	-1.77749	0.54016	-3.29068	0.00099945	0.0074549
179	gene40032	570333	rcvrna	recoverin a	73.8557	110.608	351.986	383.114	-1.98772	0.271758	-7.31431	2.5871e-13	1.20594e-11
180	gene40361	100005675	grin1b	glutamate receptor, ionotropic, N-methyl D-aspartate 1b	20.3371	14.272	51.31	73.6759	-1.85976	0.607295	-3.06236	0.00219598	0.0140937
181	gene40616	559054	hmgcra	3-hydroxy-3-methylglutaryl-CoA reductase a	99.5447	74.9278	276.048	236.745	-1.55965	0.29791	-5.2353	1.64721e-07	3.18111e-06
182	gene40819	796577	obsl1a	obscurin-like 1a	32.1112	17.84	76.9649	63.8524	-1.50411	0.55713	-2.69975	0.00693916	0.0355183
183	gene4107	541321	nmrk1	nicotinamide riboside kinase 1	0	1.784	45.1528	80.5523	-6.0335	1.21799	-4.95365	7.28324e-07	1.26188e-05
184	gene41341	445058	tipin	timeless interacting protein	24.6186	22.2999	94.4103	63.8524	-1.75525	0.533546	-3.28979	0.00100262	0.0074753
185	gene41362	572355	chd9		87.7706	37.4639	1180.13	1166.04	-4.23278	0.564056	-7.50418	6.18166e-14	3.11168e-12
186	gene41467	100003419	abhd17ab		5.35186	11.596	36.9432	46.1702	-2.27814	0.783406	-2.908	0.00363747	0.0212893
187	gene41472	561724	csnk1g2b	casein kinase 1, gamma 2b	10.7037	14.272	119.039	127.705	-3.29535	0.507921	-6.48793	8.70266e-11	2.85293e-09
188	gene41512	323305	rpl10a	ribosomal protein L10a	0	0	0	862.499	-24.5596	4.785	-5.13263	2.85716e-07	5.28964e-06
189	gene41519	65237	mapk14a	mitogen-activated protein kinase 14a	11.7741	9.81197	88.2531	111.005	-3.21248	0.560348	-5.73301	9.86638e-09	2.34451e-07
190	gene41520	323679	srpk1a	SRSF protein kinase 1a	22.4778	23.1919	120.065	110.023	-2.332	0.463473	-5.03158	4.86449e-07	8.71205e-06
191	gene41649	557875	smarcad1a	SWI/SNF-related, matrix-associated actin-dependent regulator of chromatin, subfamily a, containing DEAD/H box 1 a	22.4778	34.7879	164.192	155.21	-2.46955	0.412282	-5.98994	2.09917e-09	5.6068e-08
192	gene41679	799716	smarcb1a	SWI/SNF related, matrix associated, actin dependent regulator of chromatin, subfamily b, member 1a	8.56298	10.704	84.1483	67.7818	-2.97245	0.620069	-4.79374	1.63701e-06	2.6375e-05
193	gene41915	394070	trim63b	tripartite motif containing 63b	48.1668	49.0599	153.93	161.105	-1.69583	0.367532	-4.61409	3.94831e-06	5.82118e-05
194	gene41960	497542	uggt2		12.8445	19.6239	55.4148	53.0466	-1.73231	0.633304	-2.73535	0.00623134	0.0325015
195	gene42379	406844	krt15	keratin 15	49.2371	54.4119	165.218	163.069	-1.66142	0.359364	-4.62323	3.77816e-06	5.60921e-05
196	gene42466	406714	rap1ab	RAP1A, member of RAS oncogene family b	51.3779	10.704	96.4627	83.4993	-1.55008	0.605539	-2.55983	0.0104724	0.0497145
197	gene42546	563332	phf20a		23.5482	28.5439	76.9649	78.5876	-1.57492	0.51464	-3.06023	0.00221163	0.0141674
198	gene42572	445144	chchd4a	coiled-coil-helix-coiled-coil-helix domain containing 4a	10.7037	15.164	64.6505	35.3644	-1.94357	0.696965	-2.78862	0.00529337	0.0285728
199	gene42612	566430	prkg1b		67.4335	58.8718	226.79	233.798	-1.86924	0.313291	-5.96645	2.42466e-09	6.39585e-08
200	gene42621	436706	dnajc9	DnaJ (Hsp40) homolog, subfamily C, member 9	61.0112	67.7918	223.711	177.804	-1.63811	0.332768	-4.9227	8.53598e-07	1.45522e-05
201	gene42724	406845	msh2	mutS homolog 2 (E. coli)	49.2371	40.1399	145.72	186.646	-1.89902	0.377894	-5.02528	5.02709e-07	8.98434e-06
202	gene43023	436809	fam204a	family with sequence similarity 204, member A	29.9704	50.8439	99.5413	163.069	-1.69313	0.448618	-3.77409	0.00016059	0.00157389
203	gene43164	386844	ssrp1a	structure specific recognition protein 1a	95.2632	90.9838	375.589	319.262	-1.9001	0.261251	-7.27309	3.51369e-13	1.58994e-11
204	gene43202	323529	hnrnpa0a	heterogeneous nuclear ribonucleoprotein A0a	1000.8	1119.46	3635.82	3453.92	-1.74003	0.0966144	-18.0101	1.62476e-72	8.91733e-70
205	gene43331	334222	hnrnpa0b	heterogeneous nuclear ribonucleoprotein A0b	1308	1276.45	4217.68	3651.38	-1.60646	0.0970225	-16.5576	1.41211e-61	5.46037e-59
206	gene43334	436768	uqcrq	ubiquinol-cytochrome c reductase, complex III subunit VII	0	0	498.733	0	-23.8258	4.78518	-4.97908	6.38885e-07	1.11831e-05
207	gene43432	445504	gdpd1	glycerophosphodiester phosphodiesterase domain containing 1	41.7445	16.948	79.0173	148.334	-1.96715	0.528965	-3.71886	0.000200125	0.00189584
208	gene43459	393630	thyn1	thymocyte nuclear protein 1	5.35186	5.35199	36.9432	37.3291	-2.79471	0.855236	-3.26776	0.00108402	0.00795549
209	gene43877	334380	zmpste24	zinc metallopeptidase, STE24 homolog	9.63335	20.5159	82.0959	66.7994	-2.2885	0.599402	-3.81798	0.000134551	0.00135138
210	gene44619	393757	chchd10	coiled-coil-helix-coiled-coil-helix domain containing 10	92.052	87.4158	248.34	259.339	-1.50114	0.284642	-5.27378	1.33639e-07	2.6165e-06
211	gene44937	554173	aspm	abnormal spindle microtubule assembly	24.6186	14.272	74.9125	59.923	-1.8031	0.58504	-3.08201	0.00205606	0.0133365
212	gene45011	566841	crebbpa		34.2519	27.6519	88.2531	100.199	-1.61009	0.472638	-3.4066	0.000657765	0.0052467
213	gene45014	567109	si:dkey-44g23.5	si:dkey-44g23.5	11.7741	4.45999	63.6243	39.2938	-2.68588	0.761322	-3.52792	0.000418844	0.00360273
214	gene4517	563218	rmi2		2.14075	13.38	57.4672	44.2055	-2.67929	0.803419	-3.33486	0.000853425	0.00651129
215	gene45783	322674	pask		0	0	69.7815	29.4703	-8.10819	1.63298	-4.96529	6.85998e-07	1.19341e-05
216	gene45854	555364	rarab	retinoic acid receptor, alpha b	33.1816	26.7599	86.2007	110.023	-1.71515	0.473846	-3.61963	0.000295019	0.00265159
217	gene45953	100005675	grin1b	glutamate receptor, ionotropic, N-methyl D-aspartate 1b	20.3371	14.272	51.31	73.6759	-1.85976	0.607295	-3.06236	0.00219598	0.0140937
218	gene46080	100001293	znf207b	zinc finger protein 207, b	56.7297	34.7879	130.327	130.652	-1.51943	0.413963	-3.67044	0.00024213	0.00223648
219	gene46167	797406	espl1		19.2667	24.0839	68.7553	57.9583	-1.5433	0.569993	-2.70757	0.00677774	0.0348283
220	gene46245	559964	cacna1fb	calcium channel, voltage-dependent, L type, alpha 1F subunit	10.7037	14.272	174.454	137.528	-3.63261	0.479884	-7.56977	3.73897e-14	1.91035e-12
221	gene46246	559698	sypa	synaptophysin a	2.14075	0.891998	52.3362	53.0466	-5.16074	1.06623	-4.84016	1.29735e-06	2.14928e-05
222	gene4631	570333	rcvrna	recoverin a	73.8557	110.608	351.986	383.114	-1.98772	0.271758	-7.31431	2.5871e-13	1.20594e-11
223	gene46374	560522	hnrnpd	heterogeneous nuclear ribonucleoprotein D	8.56298	14.272	37.9694	70.7288	-2.24152	0.700023	-3.20206	0.00136449	0.00957336
224	gene46479	317746	suclg2		0	0	20.524	77.6052	-8.09378	1.66154	-4.87125	1.10897e-06	1.85892e-05
225	gene46536	553328	hells	helicase, lymphoid-specific	46.026	20.5159	110.83	97.2521	-1.65643	0.493608	-3.35577	0.000791451	0.00610415
226	gene46864	436794	sec11a	SEC11 homolog A, signal peptidase complex subunit	102.756	69.5758	332.489	226.922	-1.70379	0.316524	-5.38281	7.3332e-08	1.51785e-06
227	gene46881	570210	zgc:86709	zgc:86709	38.5334	45.4919	105.699	154.228	-1.62706	0.419088	-3.88238	0.00010344	0.00106921
228	gene46911	559151	si:ch211-203k16.3		13.9148	5.35199	43.1004	54.029	-2.35381	0.744349	-3.16224	0.00156563	0.0107108
229	gene46973	327439	slc30a7	solute carrier family 30 (zinc transporter), member 7	20.3371	18.7319	79.0173	53.0466	-1.75799	0.581311	-3.02419	0.00249302	0.0154973
230	gene47313	436954	phb2b	prohibitin 2b	126.304	118.636	325.305	372.309	-1.51125	0.248016	-6.09336	1.10565e-09	3.10421e-08
231	gene5001	567941	e2f7	E2F transcription factor 7	31.0408	32.1119	103.646	95.2874	-1.6546	0.458915	-3.60547	0.000311588	0.00277703
232	gene5102	558392	si:dkey-14d8.20		2.14075	12.488	46.179	33.3997	-2.41423	0.870331	-2.77392	0.00553856	0.0295865
233	gene598	560041	zc3h13	zinc finger CCCH-type containing 13	0	0	220.633	169.946	-10.0852	1.48942	-6.77122	1.27702e-11	4.75431e-10
234	gene645	561941	prkx		36.3927	47.2759	161.113	167.981	-1.97065	0.377351	-5.22231	1.76701e-07	3.38027e-06
235	gene760	108190121	LOC108190121		22.4778	40.1399	161.113	161.105	-2.35134	0.414368	-5.67451	1.39084e-08	3.21518e-07
236	gene777	566247	si:ch211-89o9.4	si:ch211-89o9.4	21.4075	15.164	71.8339	71.7112	-1.97967	0.565708	-3.49946	0.000466197	0.00393642
237	gene827	436951	timm10	translocase of inner mitochondrial membrane 10 homolog (yeast)	157.345	104.364	396.113	358.556	-1.53346	0.260487	-5.88689	3.9353e-09	1.00988e-07
238	gene975	559488	papss1	3'-phosphoadenosine 5'-phosphosulfate synthase 1	7.49261	8.91998	80.0435	66.7994	-3.15575	0.643651	-4.90289	9.44354e-07	1.60032e-05
239	gene997	100334507	kif16ba		1.07037	8.91998	42.0742	44.2055	-3.06879	0.890425	-3.44644	0.000568032	0.0046397

## Sheet: AVM+80nmMPs_CK_Up
Index	Row.names	Gene_ID	Gene_symbol	Gene_description	AVM.80.rep1	AVM.80.rep2	CK.rep1	CK.rep2	log2FoldChange	lfcSE	stat	pvalue	padj
1	gene1330	566121	si:ch211-114l13.1		147.087	119.47	30.4024	35.4186	2.01723	0.406174	4.96642	6.81999e-07	3.09294e-05
2	gene13517	334274	myhc4	myosin heavy chain 4	52.5309	63.5891	14.677	18.2153	1.81883	0.593207	3.0661	0.00216868	0.0344232
3	gene1361	100334029	si:ch73-236c18.5		27.6981	35.6484	0	0	7.38516	1.67638	4.40542	1.05579e-05	0.000365527
4	gene13710	563428	fras1	Fraser extracellular matrix complex subunit 1	63.0371	73.2238	23.0639	23.2751	1.55598	0.527089	2.95203	0.00315692	0.0461585
5	gene14655	393860	gcdha	glutaryl-CoA dehydrogenase a	366.761	369.973	138.383	121.435	1.50411	0.228805	6.57377	4.9058e-11	4.64069e-09
6	gene14678	562414	si:ch211-207l14.1		821.393	876.759	251.606	196.32	1.92353	0.170814	11.261	2.04454e-29	5.98347e-27
7	gene14797	415139	cryba2a	crystallin, beta A2a	3784.14	3789.33	1283.19	1263.94	1.57213	0.0768177	20.4658	4.34898e-93	1.01821e-89
8	gene14887	393107	utp6	UTP6, small subunit (SSU) processome component, homolog (yeast)	58.2616	68.4065	22.0155	10.1196	1.98182	0.603783	3.28233	0.00102952	0.0188126
9	gene15006	100331788	si:ch73-389b16.1		74.4984	82.8585	30.4024	20.2392	1.63713	0.505086	3.2413	0.00118988	0.0212343
10	gene15210	569828	rgs16	regulator of G protein signaling 16	114.613	124.288	0	0	9.30027	1.50719	6.1706	6.80294e-10	5.61317e-08
11	gene15266	799124	gabra5		59.2167	25.0503	9.43523	5.0598	2.54256	0.809772	3.13985	0.00169036	0.0283441
12	gene15464	569183	ca16b		0	548.215	0	0	23.1989	4.78512	4.84813	1.24628e-06	5.36616e-05
13	gene15996	559340	clcn3		126.074	122.361	38.7893	30.3588	1.84613	0.408914	4.51472	6.34003e-06	0.000230133
14	gene16572	554722	rorab	RAR-related orphan receptor A, paralog b	313.275	295.786	13.6287	36.4305	3.59912	0.363175	9.91016	3.76045e-23	8.18992e-21
15	gene16592	100149283	znf710b		65.9024	34.685	1.04836	0	6.60856	1.59451	4.14457	3.40454e-05	0.00104536
16	gene16595	100333424	serf2	small EDRK-rich factor 2	239.732	192.694	0	0	10.1564	1.48032	6.86097	6.83966e-12	7.24138e-10
17	gene17638	100002381	LOC100002381		55.3962	74.1873	25.1606	6.07176	2.05713	0.656565	3.13317	0.0017293	0.0288166
18	gene17643	100536890	LOC100536890		55.3962	74.1873	25.1606	6.07176	2.05713	0.656565	3.13317	0.0017293	0.0288166
19	gene18403	393868	zgc:77614	zgc:77614	39.1594	73.2238	13.6287	10.1196	2.24368	0.662378	3.38731	0.000705822	0.0136853
20	gene18424	445287	hpdb	4-hydroxyphenylpyruvate dioxygenase b	108.882	112.726	0	0	9.19189	1.5119	6.0797	1.20407e-09	9.47575e-08
21	gene18439	101884658	si:dkeyp-14d3.1		41.0696	53.9544	2.09672	5.0598	3.72469	0.858586	4.33817	1.43676e-05	0.000479689
22	gene18833	110437809	LOC110437809		32.4737	27.9407	5.2418	3.03588	2.87083	0.937933	3.06081	0.00220742	0.0348903
23	gene19046	436857	cryba2b	crystallin, beta A2b	1723.97	1796.87	416.199	524.195	1.90382	0.126177	15.0884	1.93016e-51	1.16619e-48
24	gene19114	378451	fbxl3a	F-box and leucine-rich repeat protein 3a	140.401	73.2238	31.4508	25.299	1.91337	0.483818	3.95473	7.66227e-05	0.00207992
25	gene19216	795575	si:dkey-57a22.15	si:dkey-57a22.15	213.944	242.795	67.095	58.6936	1.86088	0.304166	6.11795	9.47841e-10	7.58678e-08
26	gene19243	558501	crygm2d2	crystallin, gamma M2d2	2374.4	2215.02	572.404	741.766	1.80348	0.119291	15.1184	1.22526e-51	7.6497e-49
27	gene19244	553710	crygm2d1	crystallin, gamma M2d1	5972.29	5972.56	1912.21	2204.05	1.53666	0.0739526	20.779	6.70475e-96	2.15563e-92
28	gene19941	494087	nxnl2	nucleoredoxin-like 2	61.1269	70.3334	19.9188	14.1674	1.94877	0.56933	3.42293	0.00061951	0.0123441
29	gene19962	415162	ube2l3a	ubiquitin-conjugating enzyme E2L 3a	368.672	342.996	37.7409	62.7415	2.82166	0.290958	9.69785	3.07924e-22	6.40824e-20
30	gene20482	559410	frmd8		284.622	292.895	96.449	82.9807	1.68702	0.264005	6.39011	1.65765e-10	1.47146e-08
31	gene21123	559131	LOC559131		73.5433	80.9316	25.1606	25.299	1.61411	0.498003	3.24117	0.00119039	0.0212343
32	gene21630	100534965	fam126b		66.8575	70.3334	11.5319	30.3588	1.70834	0.580677	2.94198	0.00326123	0.0472412
33	gene21976	571843	frmpd2		880.609	930.713	263.138	271.205	1.76107	0.152215	11.5696	5.87743e-31	1.83474e-28
34	gene21997	108191691	LOC108191691		58.2616	61.6622	24.1123	5.0598	2.04415	0.681907	2.9977	0.00272022	0.0410554
35	gene22126	334446	heatr1	HEAT repeat containing 1	28.6532	58.7717	10.4836	5.0598	2.49492	0.78439	3.18071	0.00146916	0.0252685
36	gene22198	100148522	si:ch211-217a12.1		63.9922	86.7124	25.1606	26.3109	1.5496	0.507855	3.05127	0.00227877	0.0358066
37	gene22422	567742	fbxo11b		284.622	264.955	57.6597	44.5262	2.42843	0.300017	8.09429	5.7599e-16	8.99024e-14
38	gene22486	323573	arl4d	ADP-ribosylation factor-like 4D	475.644	440.306	80.7236	93.1003	2.39696	0.231094	10.3723	3.31616e-25	8.28156e-23
39	gene23312	556058	si:ch211-194c3.5	si:ch211-194c3.5	75.4535	40.4658	20.9672	4.04784	2.21735	0.728762	3.04262	0.00234528	0.0365832
40	gene2399	559853	tox4a		352.435	187.877	0	0	10.4778	1.48407	7.06016	1.66307e-12	1.89935e-10
41	gene2402	100536764	trim110		53.486	46.2466	11.5319	10.1196	2.20427	0.667917	3.30022	0.000966096	0.0178981
42	gene24901	553473	crybb1l1		459.407	610.841	71.2884	96.1361	2.67491	0.24322	10.9979	3.9113e-28	1.06172e-25
43	gene24902	550433	cryba1l1	crystallin, beta A1, like 1	5148.99	5121.81	1680.52	1879.21	1.52842	0.0736423	20.7546	1.1139e-95	2.98049e-92
44	gene25568	64275	supt5h	SPT5 homolog, DSIF elongation factor subunit	216.809	238.941	62.9015	80.9568	1.66262	0.300765	5.52797	3.23949e-08	1.96362e-06
45	gene26655	100007015	si:dkey-71b5.7		586.436	636.855	138.383	135.603	2.15866	0.193672	11.1459	7.49485e-29	2.12695e-26
46	gene27001	336149	utp11l	UTP11-like, U3 small nucleolar ribonucleoprotein (yeast)	34.3839	26.9772	0	0	7.33934	1.68327	4.36017	1.29963e-05	0.000437023
47	gene27052	103908954	LOC103908954		72.5882	105.018	24.1123	32.3827	1.65129	0.48519	3.40338	0.000665569	0.0130672
48	gene27854	641575	actn2b	actinin, alpha 2b	539.636	545.325	152.012	190.248	1.66366	0.199101	8.35586	6.49551e-17	1.13702e-14
49	gene2792	100005033	si:ch211-243a15.1		113.658	127.178	15.7254	36.4305	2.20384	0.469151	4.6975	2.63368e-06	0.000106083
50	gene28770	561262	mapk8ip2		98.3761	89.6028	25.1606	24.287	1.92678	0.470418	4.0959	4.2054e-05	0.00125027
51	gene28902	555427	si:ch211-242e8.1		150.907	131.996	33.5475	13.1555	2.60284	0.460614	5.6508	1.59701e-08	1.04223e-06
52	gene28906	407712	tph2	tryptophan hydroxylase 2 (tryptophan 5-monooxygenase)	42.9798	58.7717	7.33851	8.09568	2.7202	0.712024	3.82037	0.000133252	0.00329697
53	gene28958	393976	arl2bp	ADP-ribosylation factor-like 2 binding protein	63.9922	63.5891	3.14508	14.1674	2.87479	0.695728	4.13205	3.59536e-05	0.00109676
54	gene28970	492487	rab11a	RAB11a, member RAS oncogene family	156.638	149.338	58.7081	48.5741	1.51272	0.353174	4.28322	1.84209e-05	0.000602328
55	gene29003	555837	cttnbp2		859.597	852.672	220.155	213.523	1.98134	0.159634	12.4118	2.25442e-35	8.98412e-33
56	gene29024	326710	mbtps1	membrane-bound transcription factor peptidase, site 1	135.625	58.7717	14.677	17.2033	2.60774	0.562438	4.63649	3.54382e-06	0.000137709
57	gene29098	565579	tspan3a	tetraspanin 3a	191.977	321.799	54.5147	96.1361	1.76827	0.345281	5.12126	3.03505e-07	1.51188e-05
58	gene29101	571356	pik3c2a		49.6656	85.7489	11.5319	20.2392	2.08917	0.601766	3.47173	0.000517123	0.0105971
59	gene2926	571647	mhc1zja	major histocompatibility complex class I ZJA	94.5557	109.836	35.6442	33.3947	1.56605	0.432825	3.6182	0.000296658	0.00654466
60	gene29643	100334710	btr23		73.5433	72.2603	9.43523	31.3707	1.8335	0.592894	3.09247	0.00198501	0.0318588
61	gene30245	559992	tpd52	tumor protein D52	85.9597	85.7489	23.0639	23.2751	1.88963	0.488676	3.86683	0.000110259	0.00281739
62	gene30252	553639	gmpr	guanosine monophosphate reductase	58.2616	29.8676	7.33851	10.1196	2.33442	0.751378	3.10686	0.00189089	0.0307184
63	gene31362	100034589	si:ch211-51a19.5	si:ch211-51a19.5	111.748	105.982	44.0311	30.3588	1.55072	0.426356	3.63715	0.000275671	0.0061468
64	gene31981	541434	si:rp71-1h20.5	si:rp71-1h20.5	31.5186	32.758	2.09672	6.07176	2.97029	0.93529	3.17579	0.00149429	0.0256537
65	gene32112	561618	slc4a4b		170.964	237.014	62.9015	53.6339	1.80822	0.332744	5.43427	5.50212e-08	3.21043e-06
66	gene340	327067	slc25a4	solute carrier family 25 (mitochondrial carrier%3B adenine nucleotide translocator), member 4	678.126	714.896	34.5958	52.6219	3.99425	0.240738	16.5917	7.99886e-62	6.24245e-59
67	gene34598	571706	zmp:0000000926		37.2492	28.9041	3.14508	5.0598	3.00844	0.915117	3.28749	0.00101085	0.018562
68	gene34637	569441	tp53inp2		126.074	138.74	45.0794	41.4903	1.61333	0.38225	4.22062	2.43636e-05	0.000774755
69	gene34782	799109	tns2a		73.5433	108.872	0	0	8.91101	1.53174	5.81759	5.97017e-09	4.14153e-07
70	gene34807	556667	pigt		173.83	155.119	54.5147	46.5501	1.70324	0.349693	4.87068	1.11213e-06	4.85025e-05
71	gene34808	556600	wfdc2		35.339	34.685	6.29015	6.07176	2.50214	0.823959	3.03673	0.00239159	0.0371122
72	gene34830	406643	naa10	N(alpha)-acetyltransferase 10, NatA catalytic subunit	189.111	187.877	48.2245	39.4664	2.10493	0.343119	6.1347	8.53213e-10	6.88823e-08
73	gene34844	394064	exosc10	exosome component 10	166.189	136.813	49.2729	46.5501	1.66117	0.363516	4.56973	4.88349e-06	0.000181845
74	gene35102	567227	esyt1a		77.3637	64.5526	23.0639	16.1914	1.85559	0.544219	3.40965	0.000650465	0.0128633
75	gene35170	100147851	znf385a		57.3065	52.0274	4.19344	17.2033	2.34801	0.708682	3.31321	0.000922319	0.0172406
76	gene35389	796404	plekhg5b		67.8126	78.0412	13.6287	32.3827	1.6616	0.556362	2.98654	0.00282152	0.0422777
77	gene3543	799220	si:dkey-56d12.4	si:dkey-56d12.4	83.0944	86.7124	13.6287	15.1794	2.55875	0.535925	4.77446	1.80187e-06	7.51648e-05
78	gene39466	378834	prom1b	prominin 1 b	104.107	132.959	2.09672	0	6.84451	1.11131	6.15893	7.32366e-10	5.99005e-08
79	gene39603	569198	si:ch211-113e8.11		306.59	294.822	64.9983	77.9209	2.07236	0.272366	7.60874	2.76772e-14	3.86861e-12
80	gene39764	563345	cntnap2b	contactin associated protein-like 2b	28.6532	41.4293	3.14508	0	4.49539	1.16133	3.87091	0.000108428	0.0027782
81	gene40517	140426	gc3	guanylyl cyclase 3	31.5186	33.7215	2.09672	5.0598	3.18303	0.948997	3.35409	0.000796252	0.0153119
82	gene41179	393352	snx15	sorting nexin 15	86.9148	68.4065	23.0639	26.3109	1.65298	0.504854	3.27418	0.00105969	0.019304
83	gene41339	553474	crybgx	crystallin beta gamma X	689.588	590.608	148.867	161.914	2.0421	0.192102	10.6302	2.15543e-26	5.6071e-24
84	gene41488	100005587	aldh9a1a.1	aldehyde dehydrogenase 9 family, member A1a, tandem duplicate 1	78.3188	74.1873	27.2573	19.2272	1.71543	0.514127	3.33659	0.000848127	0.0161273
85	gene41490	100005763	uck2a	uridine-cytidine kinase 2a	104.107	66.4795	16.7737	27.3229	1.95	0.525262	3.71244	0.00020527	0.00483611
86	gene41492	100005717	cpt2	carnitine palmitoyltransferase 2	75.4535	88.6394	11.5319	8.09568	3.06571	0.588733	5.2073	1.91613e-07	1.00812e-05
87	gene42104	565367	dmtn	dematin actin binding protein	63.0371	121.397	0	0	8.92685	1.53965	5.79796	6.71252e-09	4.58852e-07
88	gene42638	327528	usp42		201.528	229.306	60.8048	64.7654	1.77834	0.308514	5.76419	8.20496e-09	5.48853e-07
89	gene42643	393103	ccz1	CCZ1 homolog, vacuolar protein trafficking and biogenesis associated	93.6006	125.251	32.4991	40.4784	1.58353	0.429627	3.68582	0.000227964	0.00527782
90	gene42651	560327	tom1l2	target of myb1 like 2 membrane trafficking protein	871.058	1006.83	287.25	235.787	1.84477	0.163551	11.2795	1.6566e-29	4.92511e-27
91	gene42656	100004729	tex2l		68.7678	96.3471	32.4991	15.1794	1.79458	0.534056	3.36029	0.000778611	0.0150035
92	gene42659	100003670	msrb1b	methionine sulfoxide reductase B1b	120.344	138.74	49.2729	28.3349	1.74108	0.415376	4.19157	2.77034e-05	0.000866239
93	gene42661	792689	mlst8	MTOR associated protein, LST8 homolog (S. cerevisiae)	97.421	105.982	29.3541	33.3947	1.69614	0.440277	3.85243	0.00011695	0.00293629
94	gene42663	792824	pgp	phosphoglycolate phosphatase	94.5557	68.4065	22.0155	26.3109	1.75306	0.504713	3.47339	0.000513936	0.0105548
95	gene42666	793087	rgs9b	regulator of G protein signaling 9b	74.4984	68.4065	22.0155	22.2631	1.69036	0.52245	3.23544	0.00121454	0.0215623
96	gene42667	559638	mkl1b	megakaryoblastic leukemia (translocation) 1b	135.625	177.279	47.1762	26.3109	2.09236	0.403756	5.18224	2.19241e-07	1.14066e-05
97	gene427	794401	chrnb3a	cholinergic receptor, nicotinic, beta polypeptide 3a	99.3312	111.763	32.4991	16.1914	2.11897	0.481641	4.39947	1.08517e-05	0.000373625
98	gene42715	100001168	jcada		59.2167	52.9909	5.2418	4.04784	3.59634	0.763909	4.70781	2.50389e-06	0.000101511
99	gene42731	333941	zfp36l2	zinc finger protein 36, C3H type-like 2	94.5557	97.3106	12.5803	46.5501	1.69481	0.542366	3.12485	0.00177896	0.0294249
100	gene42733	100003481	ppm1bb	protein phosphatase, Mg2+/Mn2+ dependent, 1Bb	249.283	225.452	31.4508	52.6219	2.49504	0.338191	7.3776	1.6117e-13	2.06761e-11
101	gene42990	556058	si:ch211-194c3.5	si:ch211-194c3.5	75.4535	40.4658	20.9672	4.04784	2.21735	0.728762	3.04262	0.00234528	0.0365832
102	gene43025	792417	atrnl1a		54.4411	24.0868	6.29015	3.03588	3.07822	0.887677	3.46772	0.000524891	0.0107094
103	gene43327	192307	csnk1a1	casein kinase 1, alpha 1	116.523	104.055	0	0	9.1852	1.51263	6.07234	1.2606e-09	9.83796e-08
104	gene43560	101883024	LOC101883024		89.7801	64.5526	0	0	8.67001	1.54496	5.61181	2.00227e-08	1.26698e-06
105	gene43616	561675	mlf2	myeloid leukemia factor 2	1269.34	1344.04	401.522	393.652	1.71663	0.127522	13.4615	2.63538e-41	1.26566e-38
106	gene43618	407613	rbfox1l	RNA binding protein, fox-1 homolog (C. elegans) 1-like	104.107	135.849	35.6442	39.4664	1.6752	0.411841	4.06759	4.75023e-05	0.00137941
107	gene437	559710	tapt1b	transmembrane anterior posterior transformation 1b	49.6656	45.2831	0	0	7.96913	1.60044	4.97935	6.37997e-07	2.92168e-05
108	gene43768	103909035	ank3a		164.279	36.6119	14.677	13.1555	2.85222	0.653217	4.36643	1.26296e-05	0.000426221
109	gene44022	555381	tmtc2b		25.7879	36.6119	5.2418	4.04784	2.74921	0.909164	3.02389	0.00249547	0.038501
110	gene44047	562329	polr3b		37.2492	37.5754	10.4836	3.03588	2.4739	0.832495	2.97166	0.00296192	0.0440991
111	gene44092	492735	si:ch211-212o1.2	si:ch211-212o1.2	69.7229	56.8448	12.5803	11.1316	2.41692	0.611904	3.94984	7.82031e-05	0.00210754
112	gene44239	555304	clasrp	CLK4-associating serine/arginine rich protein	187.201	134.886	47.1762	56.6697	1.63246	0.363326	4.49309	7.01967e-06	0.000251874
113	gene44261	393322	tnfaip8l3	tumor necrosis factor, alpha-induced protein 8-like 3	81.1842	57.8083	26.209	14.1674	1.78579	0.564889	3.16131	0.00157059	0.0265497
114	gene44297	368235	yars	tyrosyl-tRNA synthetase	25.7879	103.091	0	0	8.40984	2.2161	3.79489	0.00014771	0.00361649
115	gene44709	492341	pcf11	PCF11 cleavage and polyadenylation factor subunit	406.876	473.064	131.045	134.591	1.7278	0.218747	7.89864	2.81957e-15	4.19131e-13
116	gene45018	100002875	hmox2a	heme oxygenase 2a	191.977	197.512	61.8532	61.7295	1.6561	0.316246	5.23674	1.63437e-07	8.82182e-06
117	gene45256	503940	spen		533.905	514.494	186.608	157.866	1.60634	0.197802	8.12098	4.62441e-16	7.403e-14
118	gene45776	556995	lig1	ligase I, DNA, ATP-dependent	69.7229	59.7352	13.6287	21.2511	1.89025	0.573903	3.29368	0.000988851	0.0182295
119	gene45873	405855	tmem243b	transmembrane protein 243, mitochondrial b	49.6656	52.0274	10.4836	13.1555	2.10391	0.653236	3.22075	0.00127855	0.0224381
120	gene45877	566596	si:dkey-153k10.9	si:dkey-153k10.9	534.86	563.631	0	4.04784	8.05981	0.750376	10.741	6.53149e-27	1.72303e-24
121	gene45969	393774	pole3	polymerase (DNA directed), epsilon 3 (p17 subunit)	85.9597	85.7489	23.0639	29.3468	1.71107	0.48127	3.55533	0.000377503	0.00810853
122	gene45981	569045	wdr44	WD repeat domain 44	49.6656	49.137	3.14508	6.07176	3.41778	0.796632	4.29028	1.78444e-05	0.000588427
123	gene46161	568954	dip2bb		51.5758	37.5754	7.33851	12.1435	2.19193	0.718523	3.0506	0.00228385	0.035846
124	gene46205	791196	trpm1a	transient receptor potential cation channel, subfamily M, member 1a	41.0696	60.6987	0	0	8.06907	1.59529	5.05805	4.23571e-07	2.03946e-05
125	gene46216	554722	rorab	RAR-related orphan receptor A, paralog b	56.3514	39.5023	0	0	7.98288	1.60313	4.97956	6.37274e-07	2.92168e-05
126	gene46306	795575	si:dkey-57a22.15	si:dkey-57a22.15	213.944	242.795	67.095	58.6936	1.86088	0.304166	6.11795	9.47841e-10	7.58678e-08
127	gene46374	560522	hnrnpd	heterogeneous nuclear ribonucleoprotein D	544.411	587.717	38.7893	72.8611	3.33843	0.2587	12.9046	4.23898e-38	1.93649e-35
128	gene46377	100003020	tmem150c		30.5634	44.3197	2.09672	0	5.17839	1.28152	4.04084	5.32607e-05	0.00151837
129	gene46383	565367	dmtn	dematin actin binding protein	63.0371	121.397	0	0	8.92685	1.53965	5.79796	6.71252e-09	4.58852e-07
130	gene46494	559273	ep300a		144.221	122.361	42.9827	47.5621	1.55756	0.380858	4.0896	4.32112e-05	0.00127657
131	gene46500	792904	si:ch73-139e5.2		43.935	63.5891	5.2418	11.1316	2.71125	0.710359	3.81674	0.000135229	0.00334148
132	gene46525	30112	svila	supervillin a	162.368	235.087	32.4991	51.6099	2.23849	0.369954	6.05072	1.44198e-09	1.11145e-07
133	gene46870	565579	tspan3a	tetraspanin 3a	191.977	321.799	54.5147	96.1361	1.76827	0.345281	5.12126	3.03505e-07	1.51188e-05
134	gene47051	406643	naa10	N(alpha)-acetyltransferase 10, NatA catalytic subunit	189.111	187.877	48.2245	39.4664	2.10493	0.343119	6.1347	8.53213e-10	6.88823e-08
135	gene47057	334283	ddx23	DEAD (Asp-Glu-Ala-Asp) box polypeptide 23	386.819	349.74	51.3696	65.7774	2.6512	0.268576	9.87136	5.54105e-23	1.17936e-20
136	gene47088	100332503	smim4	small integral membrane protein 4	32.4737	28.9041	1.04836	6.07176	3.09923	0.99433	3.1169	0.00182764	0.0299452
137	gene47104	555778	slc2a1a	solute carrier family 2 (facilitated glucose transporter), member 1a	65.9024	72.2603	2.09672	19.2272	2.68889	0.711193	3.78081	0.000156316	0.00380233
138	gene4787	101885252	LOC101885252		234.956	216.781	59.7565	72.8611	1.76745	0.302869	5.83571	5.35616e-09	3.7294e-07
139	gene5242	566596	si:dkey-153k10.9	si:dkey-153k10.9	685.767	734.165	163.544	67.8013	2.61825	0.590469	4.43419	9.24203e-06	0.000323557
140	gene5244	566850	mical3b		284.622	236.05	85.9654	71.8491	1.72289	0.285576	6.03303	1.60915e-09	1.21042e-07
141	gene5295	30266	sema3aa	sema domain, immunoglobulin domain (Ig), short basic domain, secreted, (semaphorin) 3Aa	140.401	96.3471	15.7254	28.3349	2.42327	0.477495	5.07495	3.87589e-07	1.8856e-05
142	gene5296	100148002	pcloa		2221.58	2290.17	770.544	683.073	1.63443	0.102192	15.9938	1.41258e-57	9.79912e-55
143	gene584	100000769	cryaa	crystallin, alpha A	106.972	154.155	37.7409	44.5262	1.66564	0.403767	4.12526	3.70318e-05	0.00112416
144	gene620	100004503	eef1a1b	eukaryotic translation elongation factor 1 alpha 1b	182.426	213.891	57.6597	39.4664	2.03023	0.343628	5.90823	3.45797e-09	2.51038e-07

## Sheet: AVM+80nmMPs_CK_Down
Index	Row.names	Gene_ID	Gene_symbol	Gene_description	AVM.80.rep1	AVM.80.rep2	CK.rep1	CK.rep2	log2FoldChange	lfcSE	stat	pvalue	padj
1	gene12823	100037361	zgc:158463	zgc:158463	19377.2	20980.6	70414.1	52558.1	-1.60741	0.217022	-7.40669	1.29493e-13	1.6727e-11
2	gene13396	325484	vamp5	vesicle-associated membrane protein 5	16.2368	11.5617	99.5941	87.0285	-2.74641	0.525283	-5.22844	1.70949e-07	9.09625e-06
3	gene15357	799552	si:ch211-157b11.14	si:ch211-157b11.14	27.6981	31.7946	120.561	108.28	-1.94354	0.427005	-4.55157	5.32482e-06	0.000196162
4	gene15721	378727	pck1	phosphoenolpyruvate carboxykinase 1 (soluble)	118.433	147.411	362.732	475.621	-1.65749	0.237117	-6.99017	2.74554e-12	3.07928e-10
5	gene16284	100000332	si:ch73-335l21.4		15.2817	14.4521	78.6269	89.0524	-2.49564	0.531732	-4.69341	2.68687e-06	0.000107394
6	gene16479	100136840	serpine1	serpin peptidase inhibitor, clade E (nexin, plasminogen activator inhibitor type 1), member 1	17.1919	31.7946	105.884	97.1481	-2.05173	0.479023	-4.28315	1.84268e-05	0.000602328
7	gene169	573619	ndufab1a	NADH dehydrogenase (ubiquinone) 1, alpha/beta subcomplex, 1a	0	3.85389	19.9188	55.6578	-4.29823	1.11472	-3.85587	0.00011532	0.00291098
8	gene17488	560210	hsp70l	heat shock cognate 70-kd protein, like	72.5882	55.8813	447.649	426.035	-2.76528	0.248572	-11.1247	9.51739e-29	2.62148e-26
9	gene18207	140814	cebpb	CCAAT/enhancer binding protein (C/EBP), beta	104.107	103.091	415.15	407.82	-1.98979	0.226889	-8.7699	1.78817e-18	3.34925e-16
10	gene20266	336380	si:dkey-242g16.2		16.2368	30.8311	103.788	103.22	-2.13749	0.479825	-4.45472	8.40011e-06	0.000295741
11	gene20381	561047	and3	actinodin3	16.2368	8.67124	45.0794	55.6578	-2.01559	0.662885	-3.04064	0.00236077	0.0367864
12	gene24401	110440222	LOC110440222		17.1919	45.2831	131.045	74.885	-1.72084	0.519698	-3.31122	0.000928893	0.0173116
13	gene26952	561675	mlf2	myeloid leukemia factor 2	645.653	472.101	1719.31	1684.91	-1.60653	0.135809	-11.8293	2.7545e-32	9.21282e-30
14	gene26980	30397	pou3f2b	POU class 3 homeobox 2b	43.935	35.6484	236.929	205.428	-2.47423	0.333	-7.4301	1.08512e-13	1.41141e-11
15	gene27242	101883659	LOC101883659		44.8901	36.6119	166.689	126.495	-1.84632	0.38363	-4.81275	1.48865e-06	6.29399e-05
16	gene29277	492346	fosb	FBJ murine osteosarcoma viral oncogene homolog B	93.6006	41.4293	214.914	244.894	-1.76736	0.356019	-4.96423	6.89734e-07	3.12046e-05
17	gene29676	792062	cyt1l	type I cytokeratin, enveloping layer, like	628.461	652.27	2721.54	2966.05	-2.15099	0.0965141	-22.2868	4.9668e-110	2.3257e-106
18	gene29712	30757	mhc1uba	major histocompatibility complex class I UBA	10.5062	16.379	77.5786	50.598	-2.25315	0.610527	-3.6905	0.000223812	0.00519454
19	gene30495	30733	rrm2	ribonucleotide reductase M2 polypeptide	222.54	210.037	844.977	808.556	-1.9344	0.161579	-11.9719	4.98916e-33	1.76315e-30
20	gene30696	564515	si:ch211-121a2.2	si:ch211-121a2.2	51.5758	70.3334	137.335	219.595	-1.55064	0.361584	-4.28848	1.799e-05	0.000591146
21	gene31719	436766	jdp2b	Jun dimerization protein 2b	57.3065	96.3471	296.686	250.966	-1.83379	0.304069	-6.03082	1.6313e-09	1.22217e-07
22	gene32798	81581	cldnb	claudin b	14.3266	14.4521	42.9827	64.7654	-1.9052	0.626182	-3.04256	0.00234578	0.0365832
23	gene33630	101883120	si:dkey-19a16.7		19.1022	7.70777	72.3368	50.598	-2.19575	0.638951	-3.43649	0.000589304	0.0118303
24	gene35213	797322	camta1a		42.0247	24.0868	503.212	369.365	-3.72117	0.306005	-12.1605	5.04569e-34	1.92869e-31
25	gene35273	101885875	LOC101885875		28.6532	15.4155	102.739	53.6339	-1.82589	0.56131	-3.25292	0.00114227	0.0205127
26	gene3529	333980	xpo6	exportin 6	0	0	52.418	135.603	-9.05816	1.5516	-5.83793	5.28536e-09	3.69384e-07
27	gene35554	403033	cyr61	cysteine-rich, angiogenic inducer, 61	143.266	169.571	493.777	485.741	-1.64678	0.204238	-8.06304	7.44172e-16	1.15193e-13
28	gene36189	140817	cebpd	CCAAT/enhancer binding protein (C/EBP), delta	729.702	691.772	2523.4	2587.58	-1.8462	0.0948597	-19.4624	2.28757e-84	4.76069e-81
29	gene3693	556258	tcap	titin-cap (telethonin)	65.9024	70.3334	265.235	273.229	-1.98285	0.279817	-7.08626	1.37783e-12	1.6029e-10
30	gene3829	100126123	hsp70.1		248.328	182.096	630.064	657.774	-1.58095	0.190975	-8.2783	1.24948e-16	2.12752e-14
31	gene3830	30671	hsp70.3	heat shock cognate 70-kd protein, tandem duplicate 3	103.152	107.909	370.071	407.82	-1.8821	0.232353	-8.10017	5.48831e-16	8.71152e-14
32	gene39380	110438564	LOC110438564		0	0	10.4836	46.5501	-7.33754	1.75863	-4.17231	3.01528e-05	0.000936587
33	gene40078	336159	optn	optineurin	11.4613	8.67124	44.0311	66.7893	-2.46085	0.663502	-3.70888	0.000208178	0.00488617
34	gene40104	566596	si:dkey-153k10.9	si:dkey-153k10.9	0	0	993.844	1200.18	-12.6022	1.45137	-8.68296	3.85609e-18	7.01209e-16
35	gene41092	557798	mfap3l	microfibrillar-associated protein 3-like	0	0	38.7893	45.5382	-7.90076	1.62068	-4.87497	1.08823e-06	4.79571e-05
36	gene41467	100003419	abhd17ab		5.73065	10.5982	37.7409	47.5621	-2.38619	0.746726	-3.19554	0.0013957	0.0241826
37	gene41512	323305	rpl10a	ribosomal protein L10a	0	0	0	888.5	-24.5261	4.785	-5.12562	2.96564e-07	1.48918e-05
38	gene41519	65237	mapk14a	mitogen-activated protein kinase 14a	29.6083	27.9407	90.1589	114.351	-1.82961	0.448729	-4.07732	4.5558e-05	0.00133118
39	gene42004	415162	ube2l3a	ubiquitin-conjugating enzyme E2L 3a	127.984	147.411	441.359	388.592	-1.59145	0.221549	-7.18329	6.80532e-13	8.17075e-11
40	gene42010	100002948	lyrm7	LYR motif containing 7	18.147	10.5982	85.9654	58.6936	-2.33018	0.583389	-3.99422	6.49087e-05	0.00180377
41	gene42013	560522	hnrnpd	heterogeneous nuclear ribonucleoprotein D	280.802	238.941	726.513	768.077	-1.52383	0.166379	-9.15879	5.24805e-20	1.0347e-17
42	gene42391	556903	socs7	suppressor of cytokine signaling 7	35.339	62.6256	267.332	209.476	-2.28334	0.34177	-6.68091	2.37466e-11	2.41725e-09
43	gene42484	317746	suclg2		14.3266	28.9041	97.4974	71.8491	-1.97008	0.529469	-3.72085	0.000198555	0.00470752
44	gene42490	406776	uba3	ubiquitin-like modifier activating enzyme 3	6.68575	7.70777	42.9827	44.5262	-2.60424	0.742493	-3.50743	0.000452454	0.00948988
45	gene42683	405772	hbbe2	hemoglobin beta embryonic-2	74.4984	80.9316	252.655	307.636	-1.85027	0.276834	-6.68367	2.33032e-11	2.38508e-09
46	gene42849	394181	cox15	cytochrome c oxidase assembly homolog 15 (yeast)	32.4737	27.9407	120.561	76.9089	-1.70791	0.465462	-3.66928	0.000243233	0.00556258
47	gene43334	436768	uqcrq	ubiquinol-cytochrome c reductase, complex III subunit VII	0	0	509.502	0	-23.8732	4.78519	-4.98898	6.06998e-07	2.80026e-05
48	gene43385	323315	zgc:162193	zgc:162193	16.2368	29.8676	90.1589	63.7534	-1.73917	0.535816	-3.24583	0.0011711	0.020986
49	gene43437	795480	clptm1	cleft lip and palate associated transmembrane protein 1	13.3715	24.0868	111.126	69.8252	-2.27226	0.533004	-4.26313	2.01583e-05	0.000654359
50	gene43629	565522	pnrc2	proline-rich nuclear receptor coactivator 2	616.044	487.516	1694.15	1751.7	-1.64257	0.125205	-13.1191	2.55908e-39	1.19829e-36
51	gene43646	794624	si:ch73-215d9.1		50.6207	27.9407	149.915	130.543	-1.83521	0.407214	-4.50674	6.58312e-06	0.000237012
52	gene44590	569329	flvcr2b		9.55108	4.81736	40.886	50.598	-2.67005	0.748152	-3.56886	0.00035854	0.0077367
53	gene44776	541388	dbt	dihydrolipoamide branched chain transacylase E2	0	0	37.7409	101.196	-8.62176	1.58165	-5.45111	5.00574e-08	2.95765e-06
54	gene44826	792182	eef2a.1	eukaryotic translation elongation factor 2a, tandem duplicate 1	59.2167	27.9407	112.174	145.722	-1.5649	0.431948	-3.6229	0.000291318	0.00644962
55	gene44829	553572	hmg20b	high mobility group 20B	73.5433	50.1005	220.155	207.452	-1.78967	0.320224	-5.58881	2.28628e-08	1.42266e-06
56	gene44832	321217	mbd3b	methyl-CpG binding domain protein 3b	167.144	164.754	549.34	449.31	-1.58894	0.205807	-7.72057	1.15812e-14	1.65585e-12
57	gene45139	406643	naa10	N(alpha)-acetyltransferase 10, NatA catalytic subunit	196.752	143.557	666.756	668.905	-1.97236	0.194153	-10.1588	3.0269e-24	7.08673e-22
58	gene45791	334015	exoc3	exocyst complex component 3	87.8699	34.685	163.544	228.703	-1.67812	0.398392	-4.21223	2.52859e-05	0.000800007
59	gene45794	323883	cul1a	cullin 1a	129.895	155.119	403.618	410.856	-1.51501	0.219838	-6.89149	5.52111e-12	6.04739e-10
60	gene46035	553952	ugt2a2	UDP glucuronosyltransferase 2 family, polypeptide A2	0	0	14.677	41.4903	-7.31527	1.73476	-4.21687	2.47722e-05	0.000786411
61	gene4615	110439301	LOC110439301		7.64086	20.2329	94.3523	83.9926	-2.67863	0.56277	-4.75973	1.93855e-06	8.03298e-05
62	gene46628	100329524	urp1		0	0	44.0311	30.3588	-7.71927	1.64693	-4.68706	2.77154e-06	0.000110449
63	gene46822	327060	wee1	WEE1 G2 checkpoint kinase	26.743	23.1233	60.8048	90.0644	-1.59762	0.515097	-3.10159	0.00192483	0.0310526
64	gene4751	335409	socs3a	suppressor of cytokine signaling 3a	47.7554	67.443	291.444	281.325	-2.31416	0.292668	-7.90712	2.63421e-15	3.9471e-13
